# Supplementary material for: c-Fos-dependent miR-22 targets MDC1 and regulates DNA repair in terminally differentiated cells
Source: Oncotarget. 2017 Jun 7;8(29):48204–21. doi: 10.18632/oncotarget.18389 (PMC5564639; doi:10.18632/oncotarget.18389)
Supplement: Supplementary file 2 [file oncotarget-08-48204-s002.xlsx]

## Sheet: all up
Supplementary Table 1: Lists of common upregulated miRNAs in all three terminally differentiated MCF-7, HL-60 and K562 cells
	Fold change			Normalized data (log2)						Raw data (log2)						Detection						Detection p-value						Annotation															Target predicition
Probe Set ID	MCF7+TPA/ MCF7+Mock	HL60+TPA/ HL60+Mock	K562+TPA/ K562+Mock	MCF7+TPA	MCF7+Mock	HL60+TPA	HL60+Mock	K562+TPA	K562+Mock	MCF7+TPA	MCF7+Mock	HL60+TPA	HL60+Mock	K562+TPA	K562+Mock	MCF7+TPA	MCF7+Mock	HL60+TPA	HL60+Mock	K562+TPA	K562+Mock	MCF7+TPA	MCF7+Mock	HL60+TPA	HL60+Mock	K562+TPA	K562+Mock	Species Scientific Name	Annotation Date	Sequence Type	Sequence Source	Transcript ID(Array Design)	Alignments	Sequence Length	Sequence	Probe Set Name	Accession	Genome Context	Clustered miRNAs within 10kb	Target Genes	Transcript ID(Array Design)	Transcript ID(Array Design)	miRBase search	TargetScan Targets	microRNA.org Targets
hsa-miR-155_st	1.55682	1.72443	2.39764	1.93983	1.30123	7.94671	7.1606	2.86478	1.60316	2.0634	1.17404	8.00764	7.19778	2.98998	0.956857	P	P	P	P	P	A	0.00823019	0.0217042	8.72176e-16	2.8957e-15	0.000990528	0.359336	Homo sapiens	2014-05-13	miRNA	miRBase	hsa-miR-155	21:26946295-26946317 (+)	23	UUAAUGCUAAUCGUGAUAGGGGU	hsa-miR-155_st	MIMAT0000646	ENST00000456917 // sense // exon // 4 /// OTTHUMT00000171187 // sense // exon // 4	---	MTI // --- // ARL6IP5 /// microcosm // ENST00000005260 // BAIAP2L1 /// microcosm // ENST00000010404 // MGST1 /// microcosm // ENST00000011473 // SYPL1 /// microcosm // ENST00000013125 // MAP4K5 /// microcosm // ENST00000015926 // GRIPAP1 /// microcosm // ENST00000027335 // CDH17 /// microcosm // ENST00000037502 // MYOC /// microcosm // ENST00000042931 // BEST2 /// microcosm // ENST00000166345 // …	hsa-miR-155	hsa-miR-155	hsa-miR-155	hsa-miR-155	hsa-miR-155
hsa-miR-21_st	2.92827	2.31013	1.99482	11.7978	10.2477	9.28979	8.08182	10.6327	9.63648	11.5062	10.4185	9.48365	8.19621	10.7524	9.09344	P	P	P	P	P	P	8.72176e-16	8.72176e-16	8.72176e-16	8.72176e-16	8.72176e-16	8.72176e-16	Homo sapiens	2014-05-13	miRNA	miRBase	hsa-miR-21	17:57918634-57918655 (+)	22	UAGCUUAUCAGACUGAUGUUGA	hsa-miR-21_st	MIMAT0000076	---	---	MTI // --- // TMEM147 /// microcosm // ENST00000002125 // NP_653337.1 /// microcosm // ENST00000002596 // HS3ST1 /// microcosm // ENST00000004921 // CCL18 /// microcosm // ENST00000005756 // UPP2 /// microcosm // ENST00000006967 // JHDM1D /// microcosm // ENST00000007403 // CRLF1 /// microcosm // ENST00000014935 // DNASE1L1 /// microcosm // ENST00000035383 // LRRC7 /// microcosm // ENST0000004293…	hsa-miR-21	hsa-miR-21	hsa-miR-21	hsa-miR-21	hsa-miR-21
hsa-miR-22-star_st	1.94368	6.46644	2.34256	3.45105	2.49226	5.47647	2.7835	6.22083	4.99274	3.46823	2.31103	5.69012	3.17851	6.31395	4.01218	P	P	P	P	P	P	4.23428e-07	6.82066e-05	3.64871e-08	0.00182082	6.57372e-11	8.69281e-06	Homo sapiens	2014-05-13	miRNA	miRBase	hsa-miR-22-star	17:1617246-1617267 (-)	22	AGUUCUUCAGUGGCAAGCUUUA	hsa-miR-22-star_st	MIMAT0004495	ENST00000334146 // sense // exon // 3 /// ENST00000362190 // sense // exon // 1 /// OTTHUMT00000255250 // sense // exon // 3	---	MTI // --- // SMCR7L /// microcosm // ENST00000006750 // CD79B /// microcosm // ENST00000013894 // ABHD5 /// microcosm // ENST00000054950 // RCN1 /// microcosm // ENST00000056217 // ARHGEF5 /// microcosm // ENST00000162330 // BCAR1 /// microcosm // ENST00000178640 // MAP2K5 /// microcosm // ENST00000187762 // TMEM38A /// microcosm // ENST00000196169 // TDRD3 /// microcosm // ENST00000200135 // ZW…	hsa-miR-22*	hsa-miR-22-3p	hsa-miR-22*	hsa-miR-22-3p	hsa-miR-22*
hsa-miR-221_st	3.01666	2.50648	226.944	12.3044	10.7114	2.39016	1.06449	10.7777	2.95151	11.9965	10.8758	2.55501	0.87331	10.9836	1.68264	P	P	P	A	P	P	8.72176e-16	8.72176e-16	0.000157765	0.0835257	8.72176e-16	2.84026e-05	Homo sapiens	2014-05-13	miRNA	miRBase	hsa-miR-221	X:45605608-45605630 (-)	23	AGCUACAUUGUCUGCUGGGUUUC	hsa-miR-221_st	MIMAT0000278	---	hsa-mir-221 // X:45605585-45605694 (-) /// hsa-mir-222 // X:45606421-45606530 (-)	MTI // --- // DDX3Y /// microcosm // ENST00000005340 // DVL2 /// microcosm // ENST00000005558 // IFRD1 /// microcosm // ENST00000008938 // PGLYRP1 /// microcosm // ENST00000009041 // STARD3NL /// microcosm // ENST00000009589 // RPS20 /// microcosm // ENST00000014761 // RWDD2 /// microcosm // ENST00000022615 // VDAC3 /// microcosm // ENST00000023897 // GABRA1 /// microcosm // ENST00000081029 // MR…	hsa-miR-221	hsa-miR-221	hsa-miR-221	hsa-miR-221	hsa-miR-221
hsa-miR-222_st	3.32183	2.02177	663.603	12.3873	10.6554	2.07697	1.06135	10.6615	1.28728	12.0887	10.8288	2.29578	0.87331	10.8	0.633825	P	P	P	A	P	A	8.72176e-16	8.72176e-16	0.014069	0.419466	8.72176e-16	0.404636	Homo sapiens	2014-05-13	miRNA	miRBase	hsa-miR-222	X:45606442-45606462 (-)	21	AGCUACAUCUGGCUACUGGGU	hsa-miR-222_st	MIMAT0000279	---	hsa-mir-221 // X:45605585-45605694 (-) /// hsa-mir-222 // X:45606421-45606530 (-)	MTI // --- // SDHA /// microcosm // ENST00000005340 // DVL2 /// microcosm // ENST00000005558 // IFRD1 /// microcosm // ENST00000008938 // PGLYRP1 /// microcosm // ENST00000014761 // RWDD2 /// microcosm // ENST00000040663 // NP_115661.1 /// microcosm // ENST00000081029 // MRPS35 /// microcosm // ENST00000165524 // PRLH /// microcosm // ENST00000187608 // CEACAM21 /// microcosm // ENST00000190165 /…	hsa-miR-222	hsa-miR-222	hsa-miR-222	hsa-miR-222	hsa-miR-222
hsa-miR-22_st	2.2732	2.91049	2.10092	10.9956	9.81084	12.3499	10.8087	12.4124	11.3414	10.8377	10.0639	12.5362	10.9326	12.5342	10.7266	P	P	P	P	P	P	8.72176e-16	8.72176e-16	8.72176e-16	8.72176e-16	8.72176e-16	8.72176e-16	Homo sapiens	2014-05-13	miRNA	miRBase	hsa-miR-22	17:1617208-1617229 (-)	22	AAGCUGCCAGUUGAAGAACUGU	hsa-miR-22_st	MIMAT0000077	ENST00000334146 // sense // exon // 3 /// ENST00000362190 // sense // exon // 1 /// OTTHUMT00000255250 // sense // exon // 3	---	MTI // --- // STX4 /// microcosm // ENST00000014930 // HEBP1 /// microcosm // ENST00000025429 // DERA /// microcosm // ENST00000045065 // PARP3 /// microcosm // ENST00000072869 // ADCK2 /// microcosm // ENST00000078445 // CREB3L3 /// microcosm // ENST00000158526 // FAM50A /// microcosm // ENST00000161863 // YTHDC2 /// microcosm // ENST00000162749 // TNFRSF1A /// microcosm // ENST00000164640 // PD…	hsa-miR-22	hsa-miR-22	hsa-miR-22	hsa-miR-22	hsa-miR-22
hsa-miR-3197_st	2.88286	1.58287	2.86176	5.67546	4.14796	3.49266	2.83011	5.51945	4.00255	5.43165	4.25285	3.75517	3.25266	5.63217	2.85272	P	P	A	A	P	P	0.00614606	0.00588206	0.152505	0.430268	0.00171026	0.00445895	Homo sapiens	2014-05-13	miRNA	miRBase	hsa-miR-3197	21:42539491-42539513 (+)	23	GGAGGCGCAGGCUCGGAAAGGCG	hsa-miR-3197_st	MIMAT0015082	---	---	---	hsa-miR-3197	hsa-miR-3197	hsa-miR-3197	hsa-miR-3197	hsa-miR-3197
hsa-miR-612_st	1.55209	4.91552	1.55743	1.27137	0.637161	3.37946	1.08212	1.93582	1.29665	1.44256	0.43168	3.63311	1.0024	2.10692	0.775508	A	A	A	A	A	A	0.736109	0.875986	0.345076	0.956159	0.887038	0.935541	Homo sapiens	2014-05-13	miRNA	miRBase	hsa-miR-612	11:65211944-65211968 (+)	25	GCUGGGCAGGGCUUCUGAGCUCCUU	hsa-miR-612_st	MIMAT0003280	ENST00000501122 // sense // exon // 1 /// OTTHUMT00000389142 // sense // exon // 1	---	MTI // --- // TP53 /// microcosm // ENST00000000442 // ESRRA /// microcosm // ENST00000003834 // SARM1 /// microcosm // ENST00000004921 // CCL18 /// microcosm // ENST00000006275 // TRAPPC6A /// microcosm // ENST00000012049 // QPCTL /// microcosm // ENST00000024061 // SLC45A4 /// microcosm // ENST00000045065 // PARP3 /// microcosm // ENST00000156499 // KLK14 /// microcosm // ENST00000164133 // PPP…	hsa-miR-612	hsa-miR-612	hsa-miR-612	hsa-miR-612	hsa-miR-612
hsa-miR-874_st	3.88518	1.6089	2.00807	3.16922	1.21124	3.66802	2.98195	6.87723	5.87141	3.23195	1.05649	3.93006	3.38033	7.08858	5.12499	A	A	P	A	P	P	0.307457	0.438555	0.0547014	0.543976	2.46121e-05	7.00899e-05	Homo sapiens	2014-05-13	miRNA	miRBase	hsa-miR-874	5:136983271-136983292 (-)	22	CUGCCCUGGCCCGAGGGACCGA	hsa-miR-874_st	MIMAT0004911	ENST00000309755 // sense // intron // 8 /// ENST00000502381 // sense // intron // 3 /// ENST00000504208 // sense // intron // 6 /// ENST00000505853 // sense // intron // 7 /// ENST00000506491 // sense // intron // 6 /// ENST00000506873 // sense // intron // 3 /// ENST00000508657 // sense // intron // 8 /// ENST00000541417 // sense // intron // 6 /// OTTHUMT00000251220 // sense // intron // 8 /// …	---	MTI // --- // CBX6 /// microcosm // ENST00000000442 // ESRRA /// microcosm // ENST00000002829 // SEMA3F /// microcosm // ENST00000004921 // CCL18 /// microcosm // ENST00000005286 // TMEM132A /// microcosm // ENST00000005905 // KIAA0100 /// microcosm // ENST00000005995 // PRSS21 /// microcosm // ENST00000006101 // COPZ2 /// microcosm // ENST00000006658 // SPATA20 /// microcosm // ENST00000006750 /…	hsa-miR-874	hsa-miR-874	hsa-miR-874	hsa-miR-874	hsa-miR-874

## Sheet: MCF&HL60
Lists of common upregulated miRNAs in terminally differentiated MCF-7 and HL-60 cells.
	Fold change		Normalized data (log2)				Raw data (log2)				Detection				Detection p-value				Annotation															Target predicition
Probe Set ID	MCF7+TPA/ MCF7+Mock	HL60+TPA/ HL60+Mock	MCF7+TPA	MCF7+Mock	HL60+TPA	HL60+Mock	MCF7+TPA	MCF7+Mock	HL60+TPA	HL60+Mock	MCF7+TPA	MCF7+Mock	HL60+TPA	HL60+Mock	MCF7+TPA	MCF7+Mock	HL60+TPA	HL60+Mock	Species Scientific Name	Annotation Date	Sequence Type	Sequence Source	Transcript ID(Array Design)	Alignments	Sequence Length	Sequence	Probe Set Name	Accession	Genome Context	Clustered miRNAs within 10kb	Target Genes	Transcript ID(Array Design)	Transcript ID(Array Design)	miRBase search	TargetScan Targets	microRNA.org Targets
hsa-miR-1246_st	2.55369	1.67757	10.174	8.82145	4.10929	3.36292	9.94393	9.08287	4.38678	3.72709	P	P	P	P	8.72176e-16	8.72176e-16	1.66283e-06	4.39586e-06	Homo sapiens	2014-05-13	miRNA	miRBase	hsa-miR-1246	2:177465752-177465770 (-)	19	AAUGGAUUUUUGGAGCAGG	hsa-miR-1246_st	MIMAT0005898	---	---	---	hsa-miR-1246	hsa-miR-1246	hsa-miR-1246	hsa-miR-1246	hsa-miR-1246
hsa-miR-182_st	1.5875	10.3523	12.6134	11.9466	9.62427	6.25238	12.3308	12.1995	9.86957	6.4744	P	P	P	P	8.72176e-16	8.72176e-16	8.72176e-16	4.01699e-11	Homo sapiens	2014-05-13	miRNA	miRBase	hsa-miR-182	7:129410287-129410310 (-)	24	UUUGGCAAUGGUAGAACUCACACU	hsa-miR-182_st	MIMAT0000259	---	hsa-mir-96 // 7:129414532-129414609 (-) /// hsa-mir-182 // 7:129410223-129410332 (-) /// hsa-mir-183 // 7:129414745-129414854 (-)	MTI // --- // ATP13A3 /// microcosm // ENST00000002596 // HS3ST1 /// microcosm // ENST00000002829 // SEMA3F /// microcosm // ENST00000005386 // NP_078880.1 /// microcosm // ENST00000006750 // CD79B /// microcosm // ENST00000008311 // ZNF200 /// microcosm // ENST00000010404 // MGST1 /// microcosm // ENST00000011691 // SS18L2 /// microcosm // ENST00000021776 // NP_001025037.1 /// microcosm // ENST0…	hsa-miR-182	hsa-miR-182	hsa-miR-182	hsa-miR-182	hsa-miR-182
hsa-miR-185-star_st	1.57987	1.9304	4.39745	3.73764	3.42213	2.47323	4.31622	3.7662	3.68117	2.81711	P	P	P	A	0.0167932	0.000889541	0.0213947	0.238097	Homo sapiens	2014-05-13	miRNA	miRBase	hsa-miR-185-star	22:20020711-20020732 (+)	22	AGGGGCUGGCUUUCCUCUGGUC	hsa-miR-185-star_st	MIMAT0004611	ENST00000327374 // sense // intron // 1 /// ENST00000398042 // sense // intron // 1 /// ENST00000399807 // sense // intron // 1 /// ENST00000401833 // sense // intron // 1 /// ENST00000401886 // sense // intron // 1 /// ENST00000411907 // sense // intron // 1 /// ENST00000430807 // sense // intron // 1 /// ENST00000432198 // sense // intron // 2 /// ENST00000432883 // sense // intron // 1 /// ENS…	---	MTI // --- // PSMB6 /// microcosm // ENST00000000442 // ESRRA /// microcosm // ENST00000002829 // SEMA3F /// microcosm // ENST00000009120 // MMP23A /// microcosm // ENST00000037869 // NP_116211.1 /// microcosm // ENST00000155858 // TRPM5 /// microcosm // ENST00000156499 // KLK14 /// microcosm // ENST00000163059 // COASY /// microcosm // ENST00000164133 // PPP2R5B /// microcosm // ENST00000164139 …	hsa-miR-185*	hsa-miR-185-3p	hsa-miR-185*	hsa-miR-185-3p	hsa-miR-185*
hsa-miR-3613-5p_st	1.71625	1.52448	1.45213	0.672866	2.71595	2.10763	1.61441	0.559922	2.97243	2.13895	P	P	P	P	0.00238332	0.0430462	4.51841e-05	0.0059462	Homo sapiens	2014-05-13	miRNA	miRBase	hsa-miR-3613-5p	13:50570601-50570622 (-)	22	UGUUGUACUUUUUUUUUUGUUC	hsa-miR-3613-5p_st	MIMAT0017990	ENST00000442421 // antisense // intron // 1 /// OTTHUMT00000044949 // antisense // intron // 1	---	---	hsa-miR-3613-5p	hsa-miR-3613-5p	hsa-miR-3613-5p	hsa-miR-3613-5p	hsa-miR-3613-5p
hsa-miR-4310_st	1.76702	1.97564	2.68617	1.86485	3.14385	2.16153	2.87779	1.67319	3.36835	2.57351	P	P	P	P	0.000707088	0.0022759	0.00528911	0.00153753	Homo sapiens	2014-05-13	miRNA	miRBase	hsa-miR-4310	15:42158703-42158718 (-)	16	GCAGCAUUCAUGUCCC	hsa-miR-4310_st	MIMAT0016862	ENST00000320955 // sense // intron // 36	---	---	hsa-miR-4310	hsa-miR-4310	hsa-miR-4310	hsa-miR-4310	hsa-miR-4310
hsa-miR-4436b-3p_st	1.57114	1.59247	1.7051	1.05329	2.70326	2.032	1.83218	0.8837	2.86305	2.12497	P	A	P	P	0.0447191	0.194905	0.00215719	0.0153018	Homo sapiens	2014-05-13	miRNA	miRBase	hsa-miR-4436b-3p	2:111042489-111042510 (+)	22	CAGGGCAGGAAGAAGUGGACAA	hsa-miR-4436b-3p_st	MIMAT0019941	ENST00000272462 // sense // intron // 3 /// ENST00000424988 // sense // intron // 4 /// ENST00000427178 // sense // intron // 1 /// OTTHUMT00000253921 // sense // intron // 3 /// OTTHUMT00000338105 // sense // intron // 1 /// OTTHUMT00000338106 // sense // intron // 4	---	---	hsa-miR-4436b-3p	hsa-miR-4436b-3p	hsa-miR-4436b-3p	hsa-miR-4436b-3p	hsa-miR-4436b-3p

## Sheet: MCF&K562
Lists of common upregulated miRNAs in terminally differentiated MCF-7 and K562 cells.
	Fold change		Normalized data (log2)				Raw data (log2)				Detection				Detection p-value				Annotation															Target predicition
Probe Set ID	MCF7+TPA/ MCF7+Mock	K562+TPA/ K562+Mock	MCF7+TPA	MCF7+Mock	K562+TPA	K562+Mock	MCF7+TPA	MCF7+Mock	K562+TPA	K562+Mock	MCF7+TPA	MCF7+Mock	K562+TPA	K562+Mock	MCF7+TPA	MCF7+Mock	K562+TPA	K562+Mock	Species Scientific Name	Annotation Date	Sequence Type	Sequence Source	Transcript ID(Array Design)	Alignments	Sequence Length	Sequence	Probe Set Name	Accession	Genome Context	Clustered miRNAs within 10kb	Target Genes	Transcript ID(Array Design)	Transcript ID(Array Design)	miRBase search	TargetScan Targets	microRNA.org Targets
hsa-miR-1225-5p_st	3.51873	1.81314	5.40931	3.59425	4.58497	3.72648	5.28287	3.61688	4.70671	2.30574	P	P	P	A	0.0161383	0.0294172	0.0520593	0.159064	Homo sapiens	2014-05-13	miRNA	miRBase	hsa-miR-1225-5p	16:2140264-2140285 (-)	22	GUGGGUACGGCCCAGUGGGGGG	hsa-miR-1225-5p_st	MIMAT0005572	ENST00000262304 // sense // intron // 45 /// ENST00000306101 // sense // intron // 50 /// ENST00000382481 // sense // intron // 46 /// ENST00000423118 // sense // intron // 45 /// ENST00000472577 // sense // intron // 2 /// OTTHUMT00000341688 // sense // intron // 45 /// OTTHUMT00000341689 // sense // intron // 45 /// OTTHUMT00000341710 // sense // intron // 2	---	MTI // --- // GALK1	hsa-miR-1225-5p	hsa-miR-1225-5p	hsa-miR-1225-5p	hsa-miR-1225-5p	hsa-miR-1225-5p
hsa-miR-122_st	4.63944	2.14652	4.86339	2.64944	5.48019	4.37819	4.67409	2.5102	5.62561	3.23936	P	P	P	P	1.37146e-07	0.000168206	7.32403e-10	5.09947e-06	Homo sapiens	2014-05-13	miRNA	miRBase	hsa-miR-122	18:56118320-56118341 (+)	22	UGGAGUGUGACAAUGGUGUUUG	hsa-miR-122_st	MIMAT0000421	---	hsa-mir-122 // 18:56118306-56118390 (+) /// hsa-mir-3591 // 18:56118312-56118384 (-)	MTI // --- // CDK4 /// microcosm // ENST00000055077 // RFC2 /// microcosm // ENST00000072869 // ADCK2 /// microcosm // ENST00000082259 // DNAH2 /// microcosm // ENST00000164133 // PPP2R5B /// microcosm // ENST00000164139 // PYGM /// microcosm // ENST00000164305 // PIGB /// microcosm // ENST00000168148 // SPP2 /// microcosm // ENST00000171214 // RDH8 /// microcosm // ENST00000181092 // SP140 /// m…	hsa-miR-122	hsa-miR-122	hsa-miR-122	hsa-miR-122	hsa-miR-122
hsa-miR-1231_st	2.21923	6.50416	6.74902	5.59896	5.97745	3.27609	6.52358	5.74646	6.18362	1.90771	P	P	P	P	5.51207e-06	6.29033e-06	1.72911e-05	0.00687125	Homo sapiens	2014-05-13	miRNA	miRBase	hsa-miR-1231	1:201777743-201777762 (+)	20	GUGUCUGGGCGGACAGCUGC	hsa-miR-1231_st	MIMAT0005586	ENST00000295624 // sense // intron // 18 /// ENST00000367295 // sense // intron // 16 /// ENST00000367296 // sense // intron // 19 /// ENST00000367297 // sense // intron // 18 /// ENST00000367300 // sense // intron // 17 /// ENST00000367301 // sense // intron // 16 /// ENST00000367302 // sense // intron // 19 /// ENST00000391966 // sense // intron // 18 /// ENST00000413035 // antisense // intron …	---	---	hsa-miR-1231	hsa-miR-1231	hsa-miR-1231	hsa-miR-1231	hsa-miR-1231
hsa-miR-1273e_st	1.75566	2.02417	1.84386	1.03185	2.66681	1.64948	1.99854	0.887121	2.81206	1.14078	P	A	P	P	0.00198474	0.0655199	0.00143882	0.0179808	Homo sapiens	2014-05-13	miRNA	miRBase	hsa-miR-1273e	---	22	UUGCUUGAACCCAGGAAGUGGA	hsa-miR-1273e_st	MIMAT0018079	---	---	---	hsa-miR-1273e	hsa-miR-1273e	hsa-miR-1273e	hsa-miR-1273e	hsa-miR-1273e
hsa-miR-1301_st	1.628	2.68341	8.26301	7.55991	6.28263	4.85856	7.96522	7.77062	6.47794	3.9728	P	P	P	P	7.25052e-08	2.99888e-11	3.69836e-06	0.000108662	Homo sapiens	2014-05-13	miRNA	miRBase	hsa-miR-1301	2:25551520-25551543 (-)	24	UUGCAGCUGCCUGGGAGUGACUUC	hsa-miR-1301_st	MIMAT0005797	ENST00000264709 // sense // intron // 1 /// ENST00000321117 // sense // intron // 1 /// ENST00000380756 // sense // intron // 1 /// ENST00000406659 // sense // intron // 1 /// OTTHUMT00000211587 // sense // intron // 1 /// OTTHUMT00000324946 // sense // intron // 1 /// OTTHUMT00000325147 // sense // intron // 1 /// OTTHUMT00000325148 // sense // intron // 1	---	MTI // --- // HIF1AN	hsa-miR-1301	hsa-miR-1301	hsa-miR-1301	hsa-miR-1301	hsa-miR-1301
hsa-miR-132_st	1.68907	16.0612	9.81834	9.06211	12.4324	8.4269	9.50811	9.31578	12.5408	7.86491	P	P	P	P	8.72176e-16	8.72176e-16	8.72176e-16	8.72176e-16	Homo sapiens	2014-05-13	miRNA	miRBase	hsa-miR-132	17:1953223-1953244 (-)	22	UAACAGUCUACAGCCAUGGUCG	hsa-miR-132_st	MIMAT0000426	---	hsa-mir-212 // 17:1953565-1953674 (-) /// hsa-mir-132 // 17:1953202-1953302 (-)	MTI // --- // PDLIM7 /// microcosm // ENST00000002165 // FUCA2 /// microcosm // ENST00000012049 // QPCTL /// microcosm // ENST00000013807 // ERCC1 /// microcosm // ENST00000082259 // DNAH2 /// microcosm // ENST00000158166 // CAMKK1 /// microcosm // ENST00000163678 // C16orf68 /// microcosm // ENST00000170150 // BPIL1 /// microcosm // ENST00000173785 // KLF6 /// microcosm // ENST00000175506 // ASN…	hsa-miR-132	hsa-miR-132	hsa-miR-132	hsa-miR-132	hsa-miR-132
hsa-miR-133b_st	1.61011	1.60422	1.04988	0.362719	2.09253	1.41065	1.24346	0.216886	2.22008	0.832116	P	A	P	A	0.027298	0.594436	0.0390429	0.301586	Homo sapiens	2014-05-13	miRNA	miRBase	hsa-miR-133b	6:52013786-52013807 (+)	22	UUUGGUCCCCUUCAACCAGCUA	hsa-miR-133b_st	MIMAT0000770	ENST00000418518 // antisense // intron // 2 /// OTTHUMT00000040895 // antisense // intron // 2	hsa-mir-206 // 6:52009147-52009232 (+) /// hsa-mir-133b // 6:52013721-52013839 (+)	MTI // --- // HCN4 /// microcosm // ENST00000007699 // YBX2 /// microcosm // ENST00000007722 // ITGA3 /// microcosm // ENST00000008391 // TFAP2D /// microcosm // ENST00000010404 // MGST1 /// microcosm // ENST00000011684 // PLEKHG6 /// microcosm // ENST00000012049 // QPCTL /// microcosm // ENST00000029410 // B4GALT7 /// microcosm // ENST00000035383 // LRRC7 /// microcosm // ENST00000054650 // THAP…	hsa-miR-133b	hsa-miR-133b	hsa-miR-133b	hsa-miR-133b	hsa-miR-133b
hsa-miR-139-5p_st	2.08094	6.05759	2.68864	1.63141	8.34449	5.74575	2.71283	1.46706	8.53227	4.93793	P	A	P	P	0.00193928	0.113562	8.72176e-16	6.68873e-08	Homo sapiens	2014-05-13	miRNA	miRBase	hsa-miR-139-5p	11:72326147-72326168 (-)	22	UCUACAGUGCACGUGUCUCCAG	hsa-miR-139-5p_st	MIMAT0000250	ENST00000334456 // sense // intron // 2 /// ENST00000376450 // sense // intron // 1 /// ENST00000418754 // sense // intron // 2 /// ENST00000429363 // sense // intron // 4 /// ENST00000430063 // sense // intron // 2 /// ENST00000444035 // sense // intron // 2 /// ENST00000485058 // sense // intron // 3 /// ENST00000535701 // sense // intron // 2 /// ENST00000536308 // sense // intron // 1 /// ENS…	---	MTI // --- // RPS26 /// microcosm // ENST00000006275 // TRAPPC6A /// microcosm // ENST00000011684 // PLEKHG6 /// microcosm // ENST00000012049 // QPCTL /// microcosm // ENST00000019103 // SCTR /// microcosm // ENST00000041337 // EDC4 /// microcosm // ENST00000072644 // YIPF1 /// microcosm // ENST00000078131 // Q9NU98_HUMAN /// microcosm // ENST00000085068 // ISOC2 /// microcosm // ENST00000155674 …	hsa-miR-139-5p	hsa-miR-139-5p	hsa-miR-139-5p	hsa-miR-139-5p	hsa-miR-139-5p
hsa-miR-1469_st	1.93349	2.17403	10.9753	10.024	9.59607	8.4757	10.8167	10.2348	9.74085	7.93494	P	P	P	P	8.28112e-14	4.5797e-14	8.97902e-12	1.76643e-11	Homo sapiens	2014-05-13	miRNA	miRBase	hsa-miR-1469	15:96876490-96876511 (+)	22	CUCGGCGCGGGGCGCGGGCUCC	hsa-miR-1469_st	MIMAT0007347	ENST00000394166 // sense // intron // 1 /// ENST00000394171 // sense // intron // 1 /// ENST00000421109 // sense // intron // 1 /// OTTHUMT00000313534 // sense // intron // 1	---	---	hsa-miR-1469	hsa-miR-1469	hsa-miR-1469	hsa-miR-1469	hsa-miR-1469
hsa-miR-146b-5p_st	3.22587	2.15412	7.26911	5.57942	13.1039	11.9968	7.02528	5.72076	13.1239	11.4877	P	P	P	P	1.59012e-15	3.52577e-11	8.72176e-16	8.72176e-16	Homo sapiens	2014-05-13	miRNA	miRBase	hsa-miR-146b-5p	10:104196277-104196298 (+)	22	UGAGAACUGAAUUCCAUAGGCU	hsa-miR-146b-5p_st	MIMAT0002809	---	---	MTI // --- // CARD11 /// microcosm // ENST00000006750 // CD79B /// microcosm // ENST00000007390 // C16orf42 /// microcosm // ENST00000008527 // CRY1 /// microcosm // ENST00000022615 // VDAC3 /// microcosm // ENST00000042931 // BEST2 /// microcosm // ENST00000156471 // AQR /// microcosm // ENST00000160827 // KIF22 /// microcosm // ENST00000163059 // COASY /// microcosm // ENST00000164305 // PIGB /…	hsa-miR-146b-5p	hsa-miR-146b-5p	hsa-miR-146b-5p	hsa-miR-146b-5p	hsa-miR-146b-5p
hsa-miR-1909_st	4.44837	3.60074	5.85336	3.70008	5.4206	3.57231	5.69144	3.76205	5.52545	2.16965	P	P	P	A	0.0121952	0.0576433	0.0106939	0.0798939	Homo sapiens	2014-05-13	miRNA	miRBase	hsa-miR-1909	19:1816168-1816189 (-)	22	CGCAGGGGCCGGGUGCUCACCG	hsa-miR-1909_st	MIMAT0007883	ENST00000170168 // sense // intron // 15 /// ENST00000413153 // sense // intron // 15 /// ENST00000543452 // sense // intron // 12	---	MTI // --- // MPRIP	hsa-miR-1909	hsa-miR-1909	hsa-miR-1909	hsa-miR-1909	hsa-miR-1909
hsa-miR-1915_st	2.46599	1.52676	11.2563	9.95416	10.124	9.51352	11.0394	10.1694	10.2835	8.95453	P	P	P	P	4.95358e-15	4.95358e-15	4.95358e-15	4.95358e-15	Homo sapiens	2014-05-13	miRNA	miRBase	hsa-miR-1915	10:21785505-21785524 (-)	20	CCCCAGGGCGACGCGGCGGG	hsa-miR-1915_st	MIMAT0007892	ENST00000377113 // sense // intron // 1 /// OTTHUMT00000047130 // sense // intron // 1	---	MTI // --- // HIST2H3A	hsa-miR-1915	hsa-miR-1915	hsa-miR-1915	hsa-miR-1915	hsa-miR-1915
hsa-miR-210_st	1.70368	2.64657	8.59132	7.82267	9.61272	8.20859	8.25167	8.0466	9.75966	7.66658	P	P	P	P	1.36069e-08	6.5729e-12	8.72176e-16	4.10956e-15	Homo sapiens	2014-05-13	miRNA	miRBase	hsa-miR-210	11:568112-568133 (-)	22	CUGUGCGUGUGACAGCGGCUGA	hsa-miR-210_st	MIMAT0000267	ENST00000500447 // sense // intron // 1 /// ENST00000528245 // sense // intron // 1 /// ENST00000533920 // sense // intron // 1 /// ENST00000534540 // sense // intron // 1 /// OTTHUMT00000383231 // sense // intron // 1 /// OTTHUMT00000383232 // sense // intron // 1 /// OTTHUMT00000383233 // sense // intron // 1 /// OTTHUMT00000383234 // sense // intron // 1	---	MTI // --- // RCC2 /// microcosm // ENST00000009041 // STARD3NL /// microcosm // ENST00000023165 // KLRA1 /// microcosm // ENST00000029410 // B4GALT7 /// microcosm // ENST00000057513 // TNIP3 /// microcosm // ENST00000075322 // ENPP2 /// microcosm // ENST00000085219 // CD22 /// microcosm // ENST00000164640 // PDZD4 /// microcosm // ENST00000171757 // P2RY10 /// microcosm // ENST00000199320 // DIM…	hsa-miR-210	hsa-miR-210	hsa-miR-210	hsa-miR-210	hsa-miR-210
hsa-miR-222-star_st	1.52329	2.10718	1.61322	1.00603	1.75971	0.684394	1.76101	0.924266	2.03167	0.241455	P	A	A	A	0.00881157	0.0901564	0.072959	0.649535	Homo sapiens	2014-05-13	miRNA	miRBase	hsa-miR-222-star	X:45606479-45606500 (-)	22	CUCAGUAGCCAGUGUAGAUCCU	hsa-miR-222-star_st	MIMAT0004569	---	hsa-mir-221 // X:45605585-45605694 (-) /// hsa-mir-222 // X:45606421-45606530 (-)	microcosm // ENST00000005386 // NP_078880.1 /// microcosm // ENST00000007390 // C16orf42 /// microcosm // ENST00000008391 // TFAP2D /// microcosm // ENST00000020673 // PSD /// microcosm // ENST00000163340 // ZMYND12 /// microcosm // ENST00000164305 // PIGB /// microcosm // ENST00000167462 // LLGL2 /// microcosm // ENST00000182290 // TSPAN32 /// microcosm // ENST00000184183 // ROPN1 /// microcosm …	hsa-miR-222*	hsa-miR-222-3p	hsa-miR-222*	hsa-miR-222-3p	hsa-miR-222*
hsa-miR-224-star_st	1.57114	3.64181	1.0625	0.410685	9.27186	7.4072	1.2247	0.276211	9.43743	6.84314	A	A	P	P	0.114765	0.911395	8.72176e-16	1.03581e-12	Homo sapiens	2014-05-13	miRNA	miRBase	hsa-miR-224-star	X:151127056-151127078 (-)	23	AAAAUGGUGCCCUAGUGACUACA	hsa-miR-224-star_st	MIMAT0009198	ENST00000370325 // sense // intron // 6 /// ENST00000370328 // sense // intron // 6 /// ENST00000393914 // sense // intron // 7 /// ENST00000441219 // sense // intron // 7 /// ENST00000476016 // sense // exon // 3 /// ENST00000486255 // sense // exon // 1 /// OTTHUMT00000060903 // sense // intron // 6 /// OTTHUMT00000060904 // sense // intron // 6 /// OTTHUMT00000060907 // sense // intron // 7 //…	hsa-mir-224 // X:151127050-151127130 (-) /// hsa-mir-452 // X:151128100-151128184 (-)	---	hsa-miR-224*	hsa-miR-224-3p	hsa-miR-224*	hsa-miR-224-3p	hsa-miR-224*
hsa-miR-24-2-star_st	2.12706	3.20663	7.14516	6.0563	7.39552	5.71446	6.93532	6.20674	7.60716	4.93864	P	P	P	P	1.59012e-15	1.40444e-14	8.72176e-16	4.52594e-09	Homo sapiens	2014-05-13	miRNA	miRBase	hsa-miR-24-2-star	19:13947140-13947161 (-)	22	UGCCUACUGAGCUGAAACACAG	hsa-miR-24-2-star_st	MIMAT0004497	---	hsa-mir-23a // 19:13947401-13947473 (-) /// hsa-mir-24-2 // 19:13947101-13947173 (-) /// hsa-mir-27a // 19:13947254-13947331 (-)	MTI // --- // BCL2 /// microcosm // ENST00000006251 // ARHGAP8 /// microcosm // ENST00000011691 // SS18L2 /// microcosm // ENST00000014930 // HEBP1 /// microcosm // ENST00000155674 // CECR5 /// microcosm // ENST00000158149 // C17orf85 /// microcosm // ENST00000202967 // SIRT4 /// microcosm // ENST00000206514 // SLC7A8 /// microcosm // ENST00000211287 // MAPK13 /// microcosm // ENST00000215909 // …	hsa-miR-24-2*	hsa-miR-24-2-3p	hsa-miR-24-2*	hsa-miR-24-2-3p	hsa-miR-24-2*
hsa-miR-2861_st	2.48758	1.66338	10.6881	9.37331	9.803	9.06888	10.5164	9.60127	9.93519	8.57437	P	P	P	P	7.24716e-15	7.24716e-15	7.24716e-15	7.24716e-15	Homo sapiens	2014-05-13	miRNA	miRBase	hsa-miR-2861	9:130548250-130548268 (+)	19	GGGGCCUGGCGGUGGGCGG	hsa-miR-2861_st	MIMAT0013802	ENST00000373265 // sense // 3UTR // 1 /// ENST00000421939 // sense // 3UTR // 1 /// OTTHUMT00000054239 // sense // 3UTR // 1	hsa-mir-2861 // 9:130548197-130548286 (+) /// hsa-mir-3960 // 9:130548112-130548202 (+)	---	hsa-miR-2861	hsa-miR-2861	hsa-miR-2861	hsa-miR-2861	hsa-miR-2861
hsa-miR-29a_st	2.65219	2.64718	10.2195	8.81234	10.0235	8.61906	9.99165	9.09013	10.1885	8.13184	P	P	P	P	8.72176e-16	8.72176e-16	8.72176e-16	8.72176e-16	Homo sapiens	2014-05-13	miRNA	miRBase	hsa-miR-29a	7:130561507-130561528 (-)	22	UAGCACCAUCUGAAAUCGGUUA	hsa-miR-29a_st	MIMAT0000086	ENST00000362111 // sense // exon // 1 /// ENST00000447430 // antisense // intron // 2 /// OTTHUMT00000338093 // antisense // intron // 2	hsa-mir-29a // 7:130561506-130561569 (-) /// hsa-mir-29b-1 // 7:130562218-130562298 (-)	MTI // --- // PAN2 /// microcosm // ENST00000000233 // ARF5 /// microcosm // ENST00000004103 // TMEM176A /// microcosm // ENST00000005286 // TMEM132A /// microcosm // ENST00000005374 // C7orf24 /// microcosm // ENST00000008180 // IL32 /// microcosm // ENST00000008311 // ZNF200 /// microcosm // ENST00000044462 // PSMA4 /// microcosm // ENST00000061240 // TLL1 /// microcosm // ENST00000075322 // EN…	hsa-miR-29a	hsa-miR-29a	hsa-miR-29a	hsa-miR-29a	hsa-miR-29a
hsa-miR-29c-star_st	1.53322	2.59244	1.79465	1.17809	3.16837	1.79406	1.93899	1.06651	3.30299	0.708202	P	P	P	A	0.0561383	0.01939	0.00430856	0.0724687	Homo sapiens	2014-05-13	miRNA	miRBase	hsa-miR-29c-star	1:207975248-207975269 (-)	22	UGACCGAUUUCUCCUGGUGUUC	hsa-miR-29c-star_st	MIMAT0004673	---	hsa-mir-29b-2 // 1:207975788-207975868 (-) /// hsa-mir-29c // 1:207975197-207975284 (-)	MTI // --- // PTER /// microcosm // ENST00000005198 // MAP3K9 /// microcosm // ENST00000006750 // CD79B /// microcosm // ENST00000011691 // SS18L2 /// microcosm // ENST00000016913 // MS4A12 /// microcosm // ENST00000017003 // XYLT2 /// microcosm // ENST00000039007 // OTC /// microcosm // ENST00000058691 // HEBP2 /// microcosm // ENST00000159087 // TMEM16H /// microcosm // ENST00000160713 // NP_05…	hsa-miR-29c*	hsa-miR-29c-3p	hsa-miR-29c*	hsa-miR-29c-3p	hsa-miR-29c*
hsa-miR-3178_st	7.31761	7.74357	12.0944	9.22302	10.5098	7.55681	11.8074	9.45356	10.6601	7.0451	P	P	P	P	1.87671e-15	3.41651e-15	1.87671e-15	1.37658e-11	Homo sapiens	2014-05-13	miRNA	miRBase	hsa-miR-3178	16:2581980-2581996 (-)	17	GGGGCGCGGCCGGAUCG	hsa-miR-3178_st	MIMAT0015055	---	---	---	hsa-miR-3178	hsa-miR-3178	hsa-miR-3178	hsa-miR-3178	hsa-miR-3178
hsa-miR-3185_st	3.83959	4.90739	8.73263	6.79168	7.54125	5.2463	8.40459	6.97596	7.78611	4.52092	P	P	P	P	2.59887e-08	3.65152e-08	6.71995e-09	3.54393e-06	Homo sapiens	2014-05-13	miRNA	miRBase	hsa-miR-3185	17:46801808-46801830 (-)	23	AGAAGAAGGCGGUCGGUCUGCGG	hsa-miR-3185_st	MIMAT0015065	ENST00000422730 // antisense // exon // 2 /// ENST00000432056 // antisense // exon // 2 /// OTTHUMT00000255115 // antisense // exon // 2 /// OTTHUMT00000255116 // antisense // exon // 2	---	---	hsa-miR-3185	hsa-miR-3185	hsa-miR-3185	hsa-miR-3185	hsa-miR-3185
hsa-miR-3189-5p_st	1.55121	3.04027	1.46339	0.82999	2.96032	1.35612	1.61647	0.707984	3.15407	1.00226	A	A	A	A	0.768376	0.839426	0.306472	0.731228	Homo sapiens	2014-05-13	miRNA	miRBase	hsa-miR-3189-5p	19:18497380-18497404 (+)	25	UGCCCCAUCUGUGCCCUGGGUAGGA	hsa-miR-3189-5p_st	MIMAT0019217	ENST00000252809 // sense // intron // 1	---	---	hsa-miR-3189-5p	hsa-miR-3189-5p	hsa-miR-3189-5p	hsa-miR-3189-5p	hsa-miR-3189-5p
hsa-miR-3195_st	20.1769	3.10619	5.53265	1.19802	5.66333	4.02818	5.37357	1.06389	5.76836	2.68454	P	A	P	P	0.000538831	0.236509	5.07317e-05	0.00632365	Homo sapiens	2014-05-13	miRNA	miRBase	hsa-miR-3195	20:60639868-60639884 (+)	17	CGCGCCGGGCCCGGGUU	hsa-miR-3195_st	MIMAT0015079	ENST00000252996 // antisense // exon // 1 /// ENST00000436129 // antisense // exon // 3 /// OTTHUMT00000079968 // antisense // exon // 1 /// OTTHUMT00000079969 // antisense // exon // 3	---	---	hsa-miR-3195	hsa-miR-3195	hsa-miR-3195	hsa-miR-3195	hsa-miR-3195
hsa-miR-3605-3p_st	1.53985	2.19497	1.70697	1.08418	3.27972	2.14552	1.89552	0.930368	3.29645	1.543	P	P	P	P	0.031436	0.0416281	0.00155345	0.0337185	Homo sapiens	2014-05-13	miRNA	miRBase	hsa-miR-3605-3p	1:33798006-33798028 (-)	23	CCUCCGUGUUACCUGUCCUCUAG	hsa-miR-3605-3p_st	MIMAT0017982	ENST00000257118 // sense // exon // 10 /// ENST00000307890 // sense // exon // 11 /// ENST00000373416 // sense // exon // 10 /// ENST00000373418 // sense // exon // 3 /// ENST00000373422 // sense // exon // 4 /// ENST00000419414 // sense // exon // 11 /// ENST00000431992 // sense // exon // 9 /// ENST00000467894 // sense // exon // 3 /// ENST00000473158 // sense // exon // 3 /// ENST00000485928 /…	---	MTI // --- // VIM	hsa-miR-3605-3p	hsa-miR-3605-3p	hsa-miR-3605-3p	hsa-miR-3605-3p	hsa-miR-3605-3p
hsa-miR-3621_st	3.7222	4.28488	6.86661	4.97046	6.74035	4.64109	6.6622	5.07523	7.01213	3.43676	P	P	P	P	0.000356478	0.000809504	3.84171e-05	0.00224002	Homo sapiens	2014-05-13	miRNA	miRBase	hsa-miR-3621	9:140063688-140063707 (-)	20	CGCGGGUCGGGGUCUGCAGG	hsa-miR-3621_st	MIMAT0018002	ENST00000371542 // sense // intron // 1 /// OTTHUMT00000055307 // sense // intron // 1	---	---	hsa-miR-3621	hsa-miR-3621	hsa-miR-3621	hsa-miR-3621	hsa-miR-3621
hsa-miR-3663-3p_st	4.72149	3.84005	7.51329	5.27405	6.87142	4.9303	7.27435	5.41206	7.11753	4.0297	P	P	P	P	0.000108218	0.000542952	4.23221e-05	0.00268796	Homo sapiens	2014-05-13	miRNA	miRBase	hsa-miR-3663-3p	10:118927206-118927228 (-)	23	UGAGCACCACACAGGCCGGGCGC	hsa-miR-3663-3p_st	MIMAT0018085	ENST00000419373 // sense // intron // 1 /// OTTHUMT00000050558 // sense // intron // 1	---	MTI // --- // CCT6A	hsa-miR-3663-3p	hsa-miR-3663-3p	hsa-miR-3663-3p	hsa-miR-3663-3p	hsa-miR-3663-3p
hsa-miR-3916_st	1.61938	3.34883	1.42619	0.730747	5.33932	3.59567	1.53487	0.639458	5.4775	2.33628	A	A	P	P	0.127705	0.249397	1.34077e-07	0.000401752	Homo sapiens	2014-05-13	miRNA	miRBase	hsa-miR-3916	1:247365318-247365343 (-)	26	AAGAGGAAGAAAUGGCUGGUUCUCAG	hsa-miR-3916_st	MIMAT0018190	ENST00000421406 // sense // intron // 1 /// OTTHUMT00000098580 // sense // intron // 1	---	---	hsa-miR-3916	hsa-miR-3916	hsa-miR-3916	hsa-miR-3916	hsa-miR-3916
hsa-miR-3940-5p_st	2.59357	1.65436	9.76076	8.38582	9.21648	8.49021	9.4771	8.66146	9.41775	7.97124	P	P	P	P	2.75284e-12	1.10233e-12	1.87671e-15	1.87671e-15	Homo sapiens	2014-05-13	miRNA	miRBase	hsa-miR-3940-5p	19:6416481-6416500 (-)	20	GUGGGUUGGGGCGGGCUCUG	hsa-miR-3940-5p_st	MIMAT0019229	ENST00000201886 // sense // intron // 14 /// ENST00000398148 // sense // intron // 14 /// ENST00000424942 // sense // intron // 13	---	---	hsa-miR-3940-5p	hsa-miR-3940-5p	hsa-miR-3940-5p	hsa-miR-3940-5p	hsa-miR-3940-5p
hsa-miR-4288_st	2.37478	2.82671	1.9431	0.695311	2.42741	0.928287	2.13702	0.595742	2.52468	0.428794	P	A	P	A	0.000104874	0.143018	0.00313352	0.889822	Homo sapiens	2014-05-13	miRNA	miRBase	hsa-miR-4288	8:28362643-28362659 (-)	17	UUGUCUGCUGAGUUUCC	hsa-miR-4288_st	MIMAT0016918	ENST00000240093 // antisense // intron // 3 /// ENST00000537916 // antisense // intron // 2 /// OTTHUMT00000219986 // antisense // intron // 3	---	---	hsa-miR-4288	hsa-miR-4288	hsa-miR-4288	hsa-miR-4288	hsa-miR-4288
hsa-miR-4322_st	3.40565	2.06733	4.06767	2.29974	3.55584	2.50807	3.99611	2.06753	3.63814	1.53396	A	A	A	A	0.0685109	0.0925985	0.06963	0.261091	Homo sapiens	2014-05-13	miRNA	miRBase	hsa-miR-4322	19:10341131-10341151 (+)	21	CUGUGGGCUCAGCGCGUGGGG	hsa-miR-4322_st	MIMAT0016873	ENST00000317726 // antisense // intron // 1	---	---	hsa-miR-4322	hsa-miR-4322	hsa-miR-4322	hsa-miR-4322	hsa-miR-4322
hsa-miR-4467_st	2.06654	1.7132	6.75192	5.7047	7.07797	6.30128	6.5362	5.84746	7.30932	5.60474	P	P	P	P	3.2385e-08	8.34632e-08	4.35546e-11	9.52837e-10	Homo sapiens	2014-05-13	miRNA	miRBase	hsa-miR-4467	7:102111919-102111940 (+)	22	UGGCGGCGGUAGUUAUGGGCUU	hsa-miR-4467_st	MIMAT0018994	ENST00000292616 // sense // intron // 11 /// ENST00000468175 // sense // intron // 2 /// ENST00000473880 // sense // exon // 7 /// ENST00000488689 // sense // intron // 3 /// OTTHUMT00000349493 // sense // intron // 11 /// OTTHUMT00000349494 // sense // exon // 7 /// OTTHUMT00000349500 // sense // intron // 3 /// OTTHUMT00000349501 // sense // intron // 2	---	---	hsa-miR-4467	hsa-miR-4467	hsa-miR-4467	hsa-miR-4467	hsa-miR-4467
hsa-miR-4479_st	1.70252	4.6859	1.89882	1.13115	2.80696	0.578631	2.03306	0.984275	3.08581	0.273072	A	A	A	A	0.876294	0.84272	0.480166	0.990778	Homo sapiens	2014-05-13	miRNA	miRBase	hsa-miR-4479	9:139781229-139781250 (+)	22	CGCGCGGCCGUGCUCGGAGCAG	hsa-miR-4479_st	MIMAT0019011	ENST00000247668 // sense // intron // 1 /// ENST00000359662 // sense // intron // 1 /// ENST00000371645 // sense // intron // 1 /// ENST00000419057 // sense // intron // 2 /// ENST00000429509 // sense // intron // 1 /// ENST00000432785 // sense // intron // 1 /// ENST00000536468 // sense // intron // 2 /// OTTHUMT00000055160 // sense // intron // 1 /// OTTHUMT00000055161 // sense // intron // 1 /…	---	---	hsa-miR-4479	hsa-miR-4479	hsa-miR-4479	hsa-miR-4479	hsa-miR-4479
hsa-miR-4486_st	3.22846	2.61042	6.3758	4.68495	5.82465	4.44036	6.16842	4.83456	6.01481	3.11418	P	P	P	P	1.01585e-07	4.06908e-06	7.12393e-08	6.63647e-05	Homo sapiens	2014-05-13	miRNA	miRBase	hsa-miR-4486	11:19596861-19596877 (+)	17	GCUGGGCGAGGCUGGCA	hsa-miR-4486_st	MIMAT0019020	ENST00000360655 // sense // intron // 1 /// OTTHUMT00000389876 // sense // intron // 1	---	---	hsa-miR-4486	hsa-miR-4486	hsa-miR-4486	hsa-miR-4486	hsa-miR-4486
hsa-miR-4489_st	1.53985	1.65511	1.24095	0.618157	1.78828	1.06135	1.4116	0.516184	1.94873	0.558938	A	A	A	A	0.181743	0.615674	0.377685	0.571222	Homo sapiens	2014-05-13	miRNA	miRBase	hsa-miR-4489	11:65416668-65416688 (+)	21	UGGGGCUAGUGAUGCAGGACG	hsa-miR-4489_st	MIMAT0019023	ENST00000394224 // sense // intron // 9 /// ENST00000394227 // sense // intron // 9 /// ENST00000527525 // sense // intron // 10 /// ENST00000531339 // sense // intron // 1 /// ENST00000534313 // sense // intron // 9 /// OTTHUMT00000390352 // sense // intron // 9 /// OTTHUMT00000390355 // sense // intron // 10 /// OTTHUMT00000390356 // sense // intron // 9 /// OTTHUMT00000390359 // sense // intro…	---	---	hsa-miR-4489	hsa-miR-4489	hsa-miR-4489	hsa-miR-4489	hsa-miR-4489
hsa-miR-4497_st	3.17604	4.05354	13.9779	12.3107	11.462	9.44278	13.9206	12.5544	11.5706	8.91256	P	P	P	P	8.72176e-16	8.72176e-16	8.72176e-16	8.72176e-16	Homo sapiens	2014-05-13	miRNA	miRBase	hsa-miR-4497	12:110271155-110271171 (+)	17	CUCCGGGACGGCUGGGC	hsa-miR-4497_st	MIMAT0019032	ENST00000261740 // antisense // intron // 1 /// ENST00000346520 // antisense // intron // 1 /// ENST00000392719 // antisense // intron // 1 /// ENST00000538125 // antisense // intron // 1 /// OTTHUMT00000403271 // antisense // intron // 1 /// OTTHUMT00000403272 // antisense // intron // 1	---	---	hsa-miR-4497	hsa-miR-4497	hsa-miR-4497	hsa-miR-4497	hsa-miR-4497
hsa-miR-4532_st	4.77554	2.42533	8.02898	5.77332	7.47898	6.2008	7.76029	5.92074	7.70704	5.46935	P	P	P	P	4.56202e-06	3.63904e-05	3.23768e-07	5.16601e-07	Homo sapiens	2014-05-13	miRNA	miRBase	hsa-miR-4532	20:56470455-56470471 (+)	17	CCCCGGGGAGCCCGGCG	hsa-miR-4532_st	MIMAT0019071	---	---	---	hsa-miR-4532	hsa-miR-4532	hsa-miR-4532	hsa-miR-4532	hsa-miR-4532
hsa-miR-4634_st	2.50768	4.07961	7.22587	5.89952	5.72201	3.69359	6.99785	6.05699	5.83259	2.33221	P	P	P	A	0.00131195	0.000269296	0.00322617	0.0605839	Homo sapiens	2014-05-13	miRNA	miRBase	hsa-miR-4634	5:174178746-174178764 (+)	19	CGGCGCGACCGGCCCGGGG	hsa-miR-4634_st	MIMAT0019691	ENST00000502684 // sense // intron // 1 /// OTTHUMT00000371782 // sense // intron // 1	---	---	hsa-miR-4634	hsa-miR-4634	hsa-miR-4634	hsa-miR-4634	hsa-miR-4634
hsa-miR-4649-5p_st	1.95505	1.82921	6.5727	5.60549	6.43279	5.56157	6.39362	5.76677	6.56963	4.73556	P	P	P	P	0.00101935	0.000187358	0.000273596	5.64462e-05	Homo sapiens	2014-05-13	miRNA	miRBase	hsa-miR-4649-5p	7:44150450-44150473 (+)	24	UGGGCGAGGGGUGGGCUCUCAGAG	hsa-miR-4649-5p_st	MIMAT0019711	ENST00000223357 // sense // 3UTR // 13 /// ENST00000434445 // sense // 3UTR // 2 /// ENST00000450684 // sense // 3UTR // 1 /// OTTHUMT00000250993 // sense // 3UTR // 13 /// OTTHUMT00000339661 // sense // 3UTR // 1 /// OTTHUMT00000339687 // sense // 3UTR // 2	---	---	hsa-miR-4649-5p	hsa-miR-4649-5p	hsa-miR-4649-5p	hsa-miR-4649-5p	hsa-miR-4649-5p
hsa-miR-4673_st	6.77383	1.53694	3.72712	0.967144	3.68938	3.06932	3.70498	0.819829	3.73886	1.77012	P	A	A	P	0.0544998	0.510582	0.0692422	0.0279576	Homo sapiens	2014-05-13	miRNA	miRBase	hsa-miR-4673	9:139414056-139414077 (-)	22	UCCAGGCAGGAGCCGGACUGGA	hsa-miR-4673_st	MIMAT0019755	ENST00000277541 // sense // intron // 4 /// OTTHUMT00000055087 // sense // intron // 4	---	---	hsa-miR-4673	hsa-miR-4673	hsa-miR-4673	hsa-miR-4673	hsa-miR-4673
hsa-miR-4674_st	3.44936	2.65547	8.68664	6.90031	7.36386	5.95489	8.352	7.09873	7.60504	5.18603	P	P	P	P	4.01242e-07	2.74565e-06	1.12772e-06	5.08764e-05	Homo sapiens	2014-05-13	miRNA	miRBase	hsa-miR-4674	9:139440634-139440654 (-)	21	CUGGGCUCGGGACGCGCGGCU	hsa-miR-4674_st	MIMAT0019756	ENST00000429224 // antisense // exon // 1 /// OTTHUMT00000055084 // antisense // exon // 1	---	---	hsa-miR-4674	hsa-miR-4674	hsa-miR-4674	hsa-miR-4674	hsa-miR-4674
hsa-miR-4690-5p_st	2.30834	2.72428	5.81884	4.61198	5.48712	4.04124	5.634	4.70177	5.61644	2.69943	P	P	P	P	0.000211184	5.67924e-05	0.000142685	0.00047785	Homo sapiens	2014-05-13	miRNA	miRBase	hsa-miR-4690-5p	11:65403781-65403802 (+)	22	GAGCAGGCGAGGCUGGGCUGAA	hsa-miR-4690-5p_st	MIMAT0019779	ENST00000355703 // sense // intron // 33 /// ENST00000439247 // sense // intron // 13 /// OTTHUMT00000390321 // sense // intron // 33 /// OTTHUMT00000390324 // sense // intron // 13	---	---	hsa-miR-4690-5p	hsa-miR-4690-5p	hsa-miR-4690-5p	hsa-miR-4690-5p	hsa-miR-4690-5p
hsa-miR-4707-5p_st	3.02292	2.83904	9.11886	7.52292	8.05708	6.55167	8.82555	7.71279	8.2213	5.88561	P	P	P	P	4.75983e-06	1.93305e-06	1.44468e-06	1.07703e-06	Homo sapiens	2014-05-13	miRNA	miRBase	hsa-miR-4707-5p	14:23426207-23426229 (-)	23	GCCCCGGCGCGGGCGGGUUCUGG	hsa-miR-4707-5p_st	MIMAT0019807	ENST00000206474 // sense // 5UTR // 1 /// ENST00000342454 // sense // 5UTR // 1 /// ENST00000347758 // sense // 5UTR // 1 /// ENST00000397409 // sense // 5UTR // 1 /// ENST00000490506 // sense // exon // 1 /// ENST00000541587 // sense // 5UTR // 1 /// OTTHUMT00000071680 // sense // 5UTR // 1 /// OTTHUMT00000071682 // sense // 5UTR // 1 /// OTTHUMT00000071683 // sense // 5UTR // 1 /// OTTHUMT00000…	---	---	hsa-miR-4707-5p	hsa-miR-4707-5p	hsa-miR-4707-5p	hsa-miR-4707-5p	hsa-miR-4707-5p
hsa-miR-4734_st	4.15363	3.87336	9.43952	7.38515	8.35928	6.4057	9.1331	7.56428	8.55407	5.74675	P	P	P	P	8.93909e-08	2.68595e-07	7.28221e-10	7.00242e-06	Homo sapiens	2014-05-13	miRNA	miRBase	hsa-miR-4734	17:36858523-36858544 (-)	22	GCUGCGGGCUGCGGUCAGGGCG	hsa-miR-4734_st	MIMAT0019859	---	---	---	hsa-miR-4734	hsa-miR-4734	hsa-miR-4734	hsa-miR-4734	hsa-miR-4734
hsa-miR-4741_st	4.19975	2.56785	8.47449	6.40419	6.79632	5.43576	8.15385	6.57862	6.93355	4.5443	P	P	P	P	7.77656e-06	2.75674e-05	0.000204235	0.000517281	Homo sapiens	2014-05-13	miRNA	miRBase	hsa-miR-4741	18:20513370-20513392 (+)	23	CGGGCUGUCCGGAGGGGUCGGCU	hsa-miR-4741_st	MIMAT0019871	ENST00000327155 // sense // 3UTR // 1 /// OTTHUMT00000254699 // sense // 3UTR // 1	---	---	hsa-miR-4741	hsa-miR-4741	hsa-miR-4741	hsa-miR-4741	hsa-miR-4741
hsa-miR-4745-5p_st	4.31556	1.74111	10.7808	8.67121	8.89169	8.09168	10.6092	8.93918	9.10221	7.55194	P	P	P	P	4.95358e-15	1.01929e-12	1.45981e-10	1.75048e-12	Homo sapiens	2014-05-13	miRNA	miRBase	hsa-miR-4745-5p	19:804941-804963 (+)	23	UGAGUGGGGCUCCCGGGACGGCG	hsa-miR-4745-5p_st	MIMAT0019878	ENST00000349038 // sense // 3UTR // 8 /// ENST00000350092 // sense // intron // 2 /// ENST00000356948 // sense // 3UTR // 8 /// ENST00000394601 // sense // 3UTR // 8	hsa-mir-3187 // 19:813584-813653 (+) /// hsa-mir-4745 // 19:804932-805023 (+)	---	hsa-miR-4745-5p	hsa-miR-4745-5p	hsa-miR-4745-5p	hsa-miR-4745-5p	hsa-miR-4745-5p
hsa-miR-4763-3p_st	2.73233	1.61121	9.82038	8.37025	8.37286	7.68471	9.54195	8.62368	8.58318	7.15346	P	P	P	P	1.01928e-07	2.51423e-09	1.68334e-07	1.75485e-09	Homo sapiens	2014-05-13	miRNA	miRBase	hsa-miR-4763-3p	22:46509504-46509527 (+)	24	AGGCAGGGGCUGGUGCUGGGCGGG	hsa-miR-4763-3p_st	MIMAT0019913	ENST00000360737 // sense // exon // 5 /// OTTHUMT00000316781 // sense // exon // 5	hsa-let-7a-3 // 22:46508629-46508702 (+) /// hsa-let-7b // 22:46509566-46509648 (+) /// hsa-mir-4763 // 22:46509446-46509537 (+)	---	hsa-miR-4763-3p	hsa-miR-4763-3p	hsa-miR-4763-3p	hsa-miR-4763-3p	hsa-miR-4763-3p
hsa-miR-4783-3p_st	3.07669	2.7773	4.06123	2.43985	3.1257	1.65202	3.92916	2.32534	3.1655	0.965282	A	A	A	A	0.256781	0.349022	0.657544	0.847514	Homo sapiens	2014-05-13	miRNA	miRBase	hsa-miR-4783-3p	2:128181122-128181144 (-)	23	CCCCGGUGUUGGGGCGCGUCUGC	hsa-miR-4783-3p_st	MIMAT0019947	ENST00000234071 // antisense // intron // 6 /// ENST00000402125 // antisense // intron // 1 /// ENST00000409048 // antisense // intron // 4 /// ENST00000422777 // antisense // intron // 5 /// ENST00000442644 // antisense // intron // 6 /// ENST00000453608 // antisense // intron // 5 /// ENST00000464089 // antisense // intron // 1 /// ENST00000537436 // antisense // intron // 6 /// OTTHUMT00000254…	---	---	hsa-miR-4783-3p	hsa-miR-4783-3p	hsa-miR-4783-3p	hsa-miR-4783-3p	hsa-miR-4783-3p
hsa-miR-4793-3p_st	2.42763	2.07687	3.42256	2.14301	3.05878	2.00437	3.44471	2.01358	3.13251	1.21881	P	P	P	A	0.000598497	0.0118926	0.0344397	0.0611814	Homo sapiens	2014-05-13	miRNA	miRBase	hsa-miR-4793-3p	3:48681634-48681656 (-)	23	UCUGCACUGUGAGUUGGCUGGCU	hsa-miR-4793-3p_st	MIMAT0019966	ENST00000164024 // sense // intron // 27 /// ENST00000544264 // sense // intron // 28 /// OTTHUMT00000257523 // sense // intron // 27	---	---	hsa-miR-4793-3p	hsa-miR-4793-3p	hsa-miR-4793-3p	hsa-miR-4793-3p	hsa-miR-4793-3p
hsa-miR-498_st	4.24206	3.06767	3.58092	1.49616	3.43438	1.81724	3.56812	1.27509	3.591	0.969193	P	P	P	A	0.000110475	0.0220485	0.0109802	0.511441	Homo sapiens	2014-05-13	miRNA	miRBase	hsa-miR-498	19:54177484-54177506 (+)	23	UUUCAAGCCAGGGGGCGUUUUUC	hsa-miR-498_st	MIMAT0002824	---	hsa-mir-512-1 // 19:54169933-54170016 (+) /// hsa-mir-512-2 // 19:54172411-54172508 (+) /// hsa-mir-498 // 19:54177451-54177574 (+) /// hsa-mir-520e // 19:54178965-54179051 (+) /// hsa-mir-515-1 // 19:54182257-54182339 (+) /// hsa-mir-519e // 19:54183194-54183277 (+) /// hsa-mir-520f // 19:54185413-54185499 (+) /// hsa-mir-1323 // 19:54175222-54175294 (+)	MTI // --- // RBFOX2 /// microcosm // ENST00000006967 // JHDM1D /// microcosm // ENST00000020673 // PSD /// microcosm // ENST00000025008 // RB1CC1 /// microcosm // ENST00000054668 // UTS2 /// microcosm // ENST00000058691 // HEBP2 /// microcosm // ENST00000072644 // YIPF1 /// microcosm // ENST00000072869 // ADCK2 /// microcosm // ENST00000075120 // GTR3_HUMAN /// microcosm // ENST00000160382 // AC…	hsa-miR-498	hsa-miR-498	hsa-miR-498	hsa-miR-498	hsa-miR-498
hsa-miR-563_st	1.53322	1.50727	1.23784	0.621271	2.33473	1.74279	1.40013	0.527648	2.41971	0.976246	P	A	P	A	0.0271526	0.166037	0.0272607	0.342762	Homo sapiens	2014-05-13	miRNA	miRBase	hsa-miR-563	3:15915329-15915347 (+)	19	AGGUUGACAUACGUUUCCC	hsa-miR-563_st	MIMAT0003227	---	---	microcosm // ENST00000001008 // FKBP4 /// microcosm // ENST00000005905 // KIAA0100 /// microcosm // ENST00000006251 // ARHGAP8 /// microcosm // ENST00000007735 // KRT33A /// microcosm // ENST00000035383 // LRRC7 /// microcosm // ENST00000046794 // LCP2 /// microcosm // ENST00000164227 // BCL3 /// microcosm // ENST00000171757 // P2RY10 /// microcosm // ENST00000175506 // ASNS /// microcosm // ENST…	hsa-miR-563	hsa-miR-563	hsa-miR-563	hsa-miR-563	hsa-miR-563
hsa-miR-572_st	2.74711	2.84253	3.73029	2.27238	3.96744	2.46026	3.71794	2.10407	4.11161	1.07566	A	A	A	A	0.0933098	0.152418	0.0630669	0.63338	Homo sapiens	2014-05-13	miRNA	miRBase	hsa-miR-572	4:11370511-11370530 (+)	20	GUCCGCUCGGCGGUGGCCCA	hsa-miR-572_st	MIMAT0003237	---	---	MTI // --- // CDKN1A /// microcosm // ENST00000007414 // OSBPL7 /// microcosm // ENST00000007633 // ALDH3B1 /// microcosm // ENST00000013808 // SEMA3B /// microcosm // ENST00000015926 // GRIPAP1 /// microcosm // ENST00000024061 // SLC45A4 /// microcosm // ENST00000054950 // RCN1 /// microcosm // ENST00000055335 // PPP1R3F /// microcosm // ENST00000078429 // GNA11 /// microcosm // ENST00000085068 …	hsa-miR-572	hsa-miR-572	hsa-miR-572	hsa-miR-572	hsa-miR-572
hsa-miR-584_st	2.95608	3.07396	4.38087	2.81718	9.43577	7.81567	4.22617	2.78665	9.59979	7.29279	P	P	P	P	3.62673e-06	2.59626e-05	8.72176e-16	8.72176e-16	Homo sapiens	2014-05-13	miRNA	miRBase	hsa-miR-584	5:148441936-148441957 (-)	22	UUAUGGUUUGCCUGGGACUGAG	hsa-miR-584_st	MIMAT0003249	ENST00000323829 // sense // intron // 1 /// ENST00000394358 // sense // intron // 1 /// ENST00000504091 // sense // intron // 1 /// ENST00000504690 // sense // intron // 1 /// ENST00000511307 // sense // intron // 1 /// ENST00000511949 // sense // intron // 1 /// ENST00000512049 // sense // intron // 1 /// ENST00000513604 // sense // intron // 1 /// ENST00000515425 // sense // intron // 1 /// OTT…	---	MTI // --- // ROCK1 /// microcosm // ENST00000000442 // ESRRA /// microcosm // ENST00000005260 // BAIAP2L1 /// microcosm // ENST00000011473 // SYPL1 /// microcosm // ENST00000039007 // OTC /// microcosm // ENST00000159087 // TMEM16H /// microcosm // ENST00000170150 // BPIL1 /// microcosm // ENST00000179259 // C12orf5 /// microcosm // ENST00000190611 // OSBPL6 /// microcosm // ENST00000196061 // P…	hsa-miR-584	hsa-miR-584	hsa-miR-584	hsa-miR-584	hsa-miR-584
hsa-miR-663_st	1.92596	2.6527	10.5508	9.60526	8.7229	7.31544	10.349	9.86466	8.91789	6.7679	P	P	P	P	5.45369e-10	4.5797e-14	1.85447e-08	3.09006e-08	Homo sapiens	2014-05-13	miRNA	miRBase	hsa-miR-663	20:26188879-26188900 (-)	22	AGGCGGGGCGCCGCGGGACCGC	hsa-miR-663_st	MIMAT0003326	ENST00000427348 // sense // intron // 1 /// ENST00000432499 // sense // intron // 1 /// OTTHUMT00000078483 // sense // intron // 1 /// OTTHUMT00000078484 // sense // intron // 1	---	MTI // --- // CDK1 /// microcosm // ENST00000005286 // TMEM132A /// microcosm // ENST00000006101 // COPZ2 /// microcosm // ENST00000006658 // SPATA20 /// microcosm // ENST00000006967 // JHDM1D /// microcosm // ENST00000007390 // C16orf42 /// microcosm // ENST00000007414 // OSBPL7 /// microcosm // ENST00000008180 // IL32 /// microcosm // ENST00000011684 // PLEKHG6 /// microcosm // ENST00000012443 …	hsa-miR-663	hsa-miR-663	hsa-miR-663	hsa-miR-663	hsa-miR-663
hsa-miR-718_st	7.0721	3.49048	4.2671	1.44496	3.06926	1.26583	4.1456	1.2824	3.20644	0.609869	A	A	A	A	0.236158	0.773504	0.661144	0.96365	Homo sapiens	2014-05-13	miRNA	miRBase	hsa-miR-718	X:153285379-153285399 (-)	21	CUUCCGCCCCGCCGGGCGUCG	hsa-miR-718_st	MIMAT0012735	ENST00000369980 // sense // 5UTR // 1 /// OTTHUMT00000061143 // sense // 5UTR // 1	---	---	hsa-miR-718	hsa-miR-718	hsa-miR-718	hsa-miR-718	hsa-miR-718

## Sheet: HL60&K562
Lists of common upregulated miRNAs in terminally differentiated MCF-7 and HL-60 and K562 cells.
	Fold change		Normalized data (log2)				Raw data (log2)				Detection				Detection p-value				Annotation															Target predicition
Probe Set ID	HL60+TPA/ HL60+Mock	K562+TPA/ K562+Mock	HL60+TPA	HL60+Mock	K562+TPA	K562+Mock	HL60+TPA	HL60+Mock	K562+TPA	K562+Mock	HL60+TPA	HL60+Mock	K562+TPA	K562+Mock	HL60+TPA	HL60+Mock	K562+TPA	K562+Mock	Species Scientific Name	Annotation Date	Sequence Type	Sequence Source	Transcript ID(Array Design)	Alignments	Sequence Length	Sequence	Probe Set Name	Accession	Genome Context	Clustered miRNAs within 10kb	Target Genes	Transcript ID(Array Design)	Transcript ID(Array Design)	miRBase search	TargetScan Targets	microRNA.org Targets
hsa-miR-10a_st	1.69368	1.5237	10.0803	9.32018	9.90523	9.29765	10.3224	9.3422	10.0603	8.77153	P	P	P	P	8.72176e-16	8.72176e-16	8.72176e-16	8.72176e-16	Homo sapiens	2014-05-13	miRNA	miRBase	hsa-miR-10a	17:46657266-46657288 (-)	23	UACCCUGUAGAUCCGAAUUUGUG	hsa-miR-10a_st	MIMAT0000253	ENST00000460160 // sense // intron // 1 /// ENST00000465846 // antisense // intron // 1 /// ENST00000472863 // sense // intron // 1 /// ENST00000476342 // sense // intron // 1 /// ENST00000489475 // sense // intron // 1 /// ENST00000498678 // sense // intron // 1 /// OTTHUMT00000358254 // antisense // intron // 1 /// OTTHUMT00000358262 // sense // intron // 1 /// OTTHUMT00000358263 // sense // in…	---	MTI // --- // RLIM /// microcosm // ENST00000005198 // MAP3K9 /// microcosm // ENST00000006658 // SPATA20 /// microcosm // ENST00000009589 // RPS20 /// microcosm // ENST00000011691 // SS18L2 /// microcosm // ENST00000020673 // PSD /// microcosm // ENST00000043402 // RTN4R /// microcosm // ENST00000055335 // PPP1R3F /// microcosm // ENST00000159087 // TMEM16H /// microcosm // ENST00000162330 // BC…	hsa-miR-10a	hsa-miR-10a	hsa-miR-10a	hsa-miR-10a	hsa-miR-10a
hsa-miR-10b_st	2.61394	2.17615	8.38971	7.00349	3.82653	2.70475	8.52325	7.10434	3.95198	1.52484	P	P	P	P	8.72176e-16	8.36167e-12	4.32412e-05	0.0036503	Homo sapiens	2014-05-13	miRNA	miRBase	hsa-miR-10b	2:177015057-177015079 (+)	23	UACCCUGUAGAACCGAAUUUGUG	hsa-miR-10b_st	MIMAT0000254	ENST00000432796 // sense // intron // 1 /// OTTHUMT00000334248 // sense // intron // 1	---	MTI // --- // NUFIP2 /// microcosm // ENST00000005198 // MAP3K9 /// microcosm // ENST00000006658 // SPATA20 /// microcosm // ENST00000009589 // RPS20 /// microcosm // ENST00000011691 // SS18L2 /// microcosm // ENST00000020673 // PSD /// microcosm // ENST00000043402 // RTN4R /// microcosm // ENST00000055335 // PPP1R3F /// microcosm // ENST00000159087 // TMEM16H /// microcosm // ENST00000162330 // …	hsa-miR-10b	hsa-miR-10b	hsa-miR-10b	hsa-miR-10b	hsa-miR-10b
hsa-miR-132-star_st	1.89387	16.0832	5.2899	4.36856	6.14941	2.14193	5.48196	4.72345	6.3403	1.25253	P	P	P	A	1.35868e-08	2.39789e-07	1.48858e-10	0.0655668	Homo sapiens	2014-05-13	miRNA	miRBase	hsa-miR-132-star	17:1953259-1953280 (-)	22	ACCGUGGCUUUCGAUUGUUACU	hsa-miR-132-star_st	MIMAT0004594	---	hsa-mir-212 // 17:1953565-1953674 (-) /// hsa-mir-132 // 17:1953202-1953302 (-)	MTI // --- // YWHAG /// microcosm // ENST00000040663 // NP_115661.1 /// microcosm // ENST00000046967 // ADRB1 /// microcosm // ENST00000078445 // CREB3L3 /// microcosm // ENST00000158771 // DERL2 /// microcosm // ENST00000168148 // SPP2 /// microcosm // ENST00000171000 // RAPGEF3 /// microcosm // ENST00000191922 // SLC9A3R2 /// microcosm // ENST00000199708 // HBQ1 /// microcosm // ENST00000204566…	hsa-miR-132*	hsa-miR-132-3p	hsa-miR-132*	hsa-miR-132-3p	hsa-miR-132*
hsa-miR-146a_st	2.93841	45.3034	8.3496	6.79457	13.011	7.50943	8.48991	6.88726	12.9947	6.94124	P	P	P	P	8.72176e-16	5.26699e-15	8.72176e-16	4.4519e-14	Homo sapiens	2014-05-13	miRNA	miRBase	hsa-miR-146a	5:159912379-159912400 (+)	22	UGAGAACUGAAUUCCAUGGGUU	hsa-miR-146a_st	MIMAT0000449	ENST00000517927 // sense // exon // 2 /// OTTHUMT00000374137 // sense // exon // 2	---	MTI // --- // MSC /// microcosm // ENST00000006750 // CD79B /// microcosm // ENST00000008527 // CRY1 /// microcosm // ENST00000022615 // VDAC3 /// microcosm // ENST00000052754 // DCN /// microcosm // ENST00000156471 // AQR /// microcosm // ENST00000160827 // KIF22 /// microcosm // ENST00000163059 // COASY /// microcosm // ENST00000164305 // PIGB /// microcosm // ENST00000167218 // PDCD2 /// micro…	hsa-miR-146a	hsa-miR-146a	hsa-miR-146a	hsa-miR-146a	hsa-miR-146a
hsa-miR-152_st	1.56368	2.05002	5.70397	5.05903	6.45016	5.41453	5.91508	5.33621	6.58752	4.49336	P	P	P	P	1.65486e-09	6.86164e-09	2.36115e-11	1.02804e-07	Homo sapiens	2014-05-13	miRNA	miRBase	hsa-miR-152	17:46114540-46114560 (-)	21	UCAGUGCAUGACAGAACUUGG	hsa-miR-152_st	MIMAT0000438	ENST00000006101 // sense // intron // 2	---	MTI // --- // HS6ST2 /// microcosm // ENST00000017003 // XYLT2 /// microcosm // ENST00000023897 // GABRA1 /// microcosm // ENST00000035383 // LRRC7 /// microcosm // ENST00000037243 // GABARAPL2 /// microcosm // ENST00000039007 // OTC /// microcosm // ENST00000046794 // LCP2 /// microcosm // ENST00000050961 // ZFHX4 /// microcosm // ENST00000053468 // MRPS10 /// microcosm // ENST00000075322 // ENP…	hsa-miR-152	hsa-miR-152	hsa-miR-152	hsa-miR-152	hsa-miR-152
hsa-miR-181d_st	1.89959	2.46434	7.15799	6.23231	7.23618	5.93498	7.30119	6.47839	7.51135	5.16514	P	P	P	P	1.59012e-15	3.16398e-11	3.14614e-14	2.34442e-09	Homo sapiens	2014-05-13	miRNA	miRBase	hsa-miR-181d	19:13985724-13985746 (+)	23	AACAUUCAUUGUUGUCGGUGGGU	hsa-miR-181d_st	MIMAT0002821	---	hsa-mir-181c // 19:13985513-13985622 (+) /// hsa-mir-181d // 19:13985689-13985825 (+)	MTI // --- // ARID3B /// microcosm // ENST00000004980 // SENP1 /// microcosm // ENST00000007516 // NDUFAB1 /// microcosm // ENST00000011653 // CD4 /// microcosm // ENST00000011691 // SS18L2 /// microcosm // ENST00000011989 // CYP4F3 /// microcosm // ENST00000021776 // NP_001025037.1 /// microcosm // ENST00000025429 // DERA /// microcosm // ENST00000038176 // NSMAF /// microcosm // ENST00000052754…	hsa-miR-181d	hsa-miR-181d	hsa-miR-181d	hsa-miR-181d	hsa-miR-181d
hsa-miR-192-star_st	1.73058	3.98042	2.49215	1.70089	3.79129	1.79837	2.73642	1.74437	3.83462	1.00494	P	P	P	P	0.00476597	0.0328899	0.000133978	0.0227673	Homo sapiens	2014-05-13	miRNA	miRBase	hsa-miR-192-star	11:64658631-64658652 (-)	22	CUGCCAAUUCCAUAGGUCACAG	hsa-miR-192-star_st	MIMAT0004543	---	hsa-mir-192 // 11:64658609-64658718 (-) /// hsa-mir-194-2 // 11:64658827-64658911 (-)	microcosm // ENST00000003100 // CYP51A1 /// microcosm // ENST00000004921 // CCL18 /// microcosm // ENST00000008527 // CRY1 /// microcosm // ENST00000019019 // FTSJ1 /// microcosm // ENST00000023939 // C20orf43 /// microcosm // ENST00000066465 // SUHW3 /// microcosm // ENST00000082468 // BTN3A1 /// microcosm // ENST00000086933 // GSCL /// microcosm // ENST00000177648 // ALPK1 /// microcosm // ENST…	hsa-miR-192*	hsa-miR-192-3p	hsa-miR-192*	hsa-miR-192-3p	hsa-miR-192*
hsa-miR-192_st	1.78281	1.89468	8.72892	7.89476	9.71738	8.79542	8.84943	8.01215	9.88211	8.30639	P	P	P	P	8.72176e-16	2.05295e-13	8.72176e-16	8.72176e-16	Homo sapiens	2014-05-13	miRNA	miRBase	hsa-miR-192	11:64658675-64658695 (-)	21	CUGACCUAUGAAUUGACAGCC	hsa-miR-192_st	MIMAT0000222	---	hsa-mir-192 // 11:64658609-64658718 (-) /// hsa-mir-194-2 // 11:64658827-64658911 (-)	MTI // --- // RCC2 /// microcosm // ENST00000014761 // RWDD2 /// microcosm // ENST00000016913 // MS4A12 /// microcosm // ENST00000043410 // PHF23 /// microcosm // ENST00000050961 // ZFHX4 /// microcosm // ENST00000056233 // NFE2L3 /// microcosm // ENST00000064571 // CBLN4 /// microcosm // ENST00000072644 // YIPF1 /// microcosm // ENST00000161863 // YTHDC2 /// microcosm // ENST00000166345 // TRIP1…	hsa-miR-192	hsa-miR-192	hsa-miR-192	hsa-miR-192	hsa-miR-192
hsa-miR-195_st	2.82511	2.23931	7.31577	5.81746	6.20257	5.03952	7.45877	6.07373	6.3013	4.0553	P	P	P	P	8.72176e-16	9.44851e-12	1.76026e-12	1.23656e-07	Homo sapiens	2014-05-13	miRNA	miRBase	hsa-miR-195	17:6920986-6921006 (-)	21	UAGCAGCACAGAAAUAUUGGC	hsa-miR-195_st	MIMAT0000461	ENST00000443997 // sense // intron // 1 /// OTTHUMT00000256411 // sense // intron // 1	hsa-mir-195 // 17:6920934-6921020 (-) /// hsa-mir-497 // 17:6921230-6921341 (-)	MTI // --- // AGO1 /// microcosm // ENST00000000412 // M6PR /// microcosm // ENST00000000442 // ESRRA /// microcosm // ENST00000008391 // TFAP2D /// microcosm // ENST00000025469 // PLEKHO1 /// microcosm // ENST00000040877 // TARBP1 /// microcosm // ENST00000164305 // PIGB /// microcosm // ENST00000169293 // MASP1 /// microcosm // ENST00000186436 // TMEM131 /// microcosm // ENST00000191922 // SLC9…	hsa-miR-195	hsa-miR-195	hsa-miR-195	hsa-miR-195	hsa-miR-195
hsa-miR-2054_st	1.67258	1.61472	1.16751	0.425438	1.98916	1.29788	1.51045	0.688098	2.11374	0.748484	A	A	A	A	1	1	1	1	Homo sapiens	2014-05-13	miRNA	miRBase	hsa-miR-2054	4:126428414-126428436 (+)	23	CUGUAAUAUAAAUUUAAUUUAUU	hsa-miR-2054_st	MIMAT0009979	---	---	---	hsa-miR-2054	hsa-miR-2054	hsa-miR-2054	hsa-miR-2054	hsa-miR-2054
hsa-miR-23a_st	1.60265	1.846	14.221	13.5406	14.3827	13.4983	13.9846	13.5773	14.4355	13.2329	P	P	P	P	8.72176e-16	8.72176e-16	8.72176e-16	8.72176e-16	Homo sapiens	2014-05-13	miRNA	miRBase	hsa-miR-23a	19:13947409-13947429 (-)	21	AUCACAUUGCCAGGGAUUUCC	hsa-miR-23a_st	MIMAT0000078	---	hsa-mir-23a // 19:13947401-13947473 (-) /// hsa-mir-24-2 // 19:13947101-13947173 (-) /// hsa-mir-27a // 19:13947254-13947331 (-)	MTI // --- // FASTKD5 /// microcosm // ENST00000005905 // KIAA0100 /// microcosm // ENST00000007722 // ITGA3 /// microcosm // ENST00000007735 // KRT33A /// microcosm // ENST00000011691 // SS18L2 /// microcosm // ENST00000014930 // HEBP1 /// microcosm // ENST00000056217 // ARHGEF5 /// microcosm // ENST00000095634 // ZNF275 /// microcosm // ENST00000163059 // COASY /// microcosm // ENST00000168148 …	hsa-miR-23a	hsa-miR-23a	hsa-miR-23a	hsa-miR-23a	hsa-miR-23a
hsa-miR-28-3p_st	1.81754	2.49498	3.52905	2.66707	4.78804	3.46901	3.70558	3.01801	4.91811	2.10906	P	P	P	P	3.59683e-05	0.00107851	2.61916e-06	8.09856e-05	Homo sapiens	2014-05-13	miRNA	miRBase	hsa-miR-28-3p	3:188406622-188406643 (+)	22	CACUAGAUUGUGAGCUCCUGGA	hsa-miR-28-3p_st	MIMAT0004502	ENST00000312675 // sense // intron // 6 /// ENST00000415906 // sense // intron // 1 /// ENST00000448637 // sense // intron // 6 /// ENST00000471917 // sense // intron // 2 /// ENST00000543006 // sense // intron // 6 /// OTTHUMT00000344030 // sense // intron // 6 /// OTTHUMT00000344031 // sense // intron // 6 /// OTTHUMT00000344045 // sense // intron // 2 /// OTTHUMT00000344048 // sense // intron …	---	MTI // --- // SFXN1 /// microcosm // ENST00000003084 // CFTR /// microcosm // ENST00000005558 // IFRD1 /// microcosm // ENST00000006777 // NM_001040457.1 /// microcosm // ENST00000007699 // YBX2 /// microcosm // ENST00000019103 // SCTR /// microcosm // ENST00000031146 // SLC39A9 /// microcosm // ENST00000058691 // HEBP2 /// microcosm // ENST00000156626 // ST6GALNAC1 /// microcosm // ENST000001590…	hsa-miR-28-3p	hsa-miR-28-3p	hsa-miR-28-3p	hsa-miR-28-3p	hsa-miR-28-3p
hsa-miR-299-3p_st	1.66673	16.0938	1.60462	0.867605	5.44703	1.4386	1.8727	0.528985	5.53456	0.739757	A	A	P	A	0.133952	0.840296	6.83322e-10	0.332683	Homo sapiens	2014-05-13	miRNA	miRBase	hsa-miR-299-3p	14:101490169-101490190 (+)	22	UAUGUGGGAUGGUAAACCGCUU	hsa-miR-299-3p_st	MIMAT0000687	ENST00000385016 // sense // exon // 1	hsa-mir-299 // 14:101490131-101490193 (+) /// hsa-mir-379 // 14:101488403-101488469 (+) /// hsa-mir-380 // 14:101491354-101491414 (+) /// hsa-mir-323 // 14:101492069-101492154 (+) /// hsa-mir-329-1 // 14:101493122-101493201 (+) /// hsa-mir-329-2 // 14:101493437-101493520 (+) /// hsa-mir-494 // 14:101495971-101496051 (+) /// hsa-mir-495 // 14:101500092-101500173 (+) /// hsa-mir-411 // 14:101489662…	MTI // --- // FXN /// microcosm // ENST00000005284 // CACNG3 /// microcosm // ENST00000007403 // CRLF1 /// microcosm // ENST00000007510 // SNX26 /// microcosm // ENST00000007735 // KRT33A /// microcosm // ENST00000016913 // MS4A12 /// microcosm // ENST00000023939 // C20orf43 /// microcosm // ENST00000045065 // PARP3 /// microcosm // ENST00000052754 // DCN /// microcosm // ENST00000053867 // GRN /…	hsa-miR-299-3p	hsa-miR-299-3p	hsa-miR-299-3p	hsa-miR-299-3p	hsa-miR-299-3p
hsa-miR-3064-3p_st	1.92283	1.91498	3.25123	2.30801	2.17592	1.23859	3.30918	2.55888	2.21076	0.658109	P	P	P	A	0.00044008	0.0216157	0.0519854	0.370848	Homo sapiens	2014-05-13	miRNA	miRBase	hsa-miR-3064-3p	17:62496893-62496915 (-)	23	UUGCCACACUGCAACACCUUACA	hsa-miR-3064-3p_st	MIMAT0019865	ENST00000225792 // sense // exon // 13 /// ENST00000450599 // sense // exon // 11 /// ENST00000540698 // sense // exon // 12	hsa-mir-3064 // 17:62496884-62496967 (-) /// hsa-mir-5047 // 17:62497332-62497431 (-)	---	hsa-miR-3064-3p	hsa-miR-3064-3p	hsa-miR-3064-3p	hsa-miR-3064-3p	hsa-miR-3064-3p
hsa-miR-326_st	1.76893	1.80918	3.79597	2.97309	4.36904	3.5137	4.02303	3.33555	4.45364	2.27729	P	A	P	P	0.0140368	0.128224	0.000700477	0.00418564	Homo sapiens	2014-05-13	miRNA	miRBase	hsa-miR-326	11:75046152-75046171 (-)	20	CCUCUGGGCCCUUCCUCCAG	hsa-miR-326_st	MIMAT0000756	ENST00000360025 // sense // intron // 1 /// ENST00000393505 // sense // intron // 1 /// ENST00000420843 // sense // intron // 1 /// ENST00000533255 // sense // intron // 1 /// OTTHUMT00000384092 // sense // intron // 1 /// OTTHUMT00000384093 // sense // intron // 1 /// OTTHUMT00000384156 // sense // intron // 1	---	MTI // --- // SRRM1 /// microcosm // ENST00000000442 // ESRRA /// microcosm // ENST00000005180 // CCL26 /// microcosm // ENST00000007708 // PDK2 /// microcosm // ENST00000007722 // ITGA3 /// microcosm // ENST00000011684 // PLEKHG6 /// microcosm // ENST00000012049 // QPCTL /// microcosm // ENST00000012443 // PPP5C /// microcosm // ENST00000064780 // TNFRSF19L /// microcosm // ENST00000095634 // ZN…	hsa-miR-326	hsa-miR-326	hsa-miR-326	hsa-miR-326	hsa-miR-326
hsa-miR-328_st	1.60699	4.3109	5.99105	5.30668	4.92252	2.81453	6.21892	5.58647	5.01637	1.52835	P	P	P	P	1.38655e-06	0.000370694	0.00281549	0.050383	Homo sapiens	2014-05-13	miRNA	miRBase	hsa-miR-328	16:67236230-67236251 (-)	22	CUGGCCCUCUCUGCCCUUCCGU	hsa-miR-328_st	MIMAT0000752	ENST00000360833 // antisense // intron // 12 /// ENST00000393997 // antisense // intron // 13 /// ENST00000477898 // antisense // intron // 12 /// OTTHUMT00000257667 // antisense // intron // 12 /// OTTHUMT00000257668 // antisense // intron // 12 /// OTTHUMT00000257669 // antisense // intron // 13	---	MTI // --- // ALDH1B1 /// microcosm // ENST00000000442 // ESRRA /// microcosm // ENST00000002829 // SEMA3F /// microcosm // ENST00000006750 // CD79B /// microcosm // ENST00000007264 // RPUSD1 /// microcosm // ENST00000012049 // QPCTL /// microcosm // ENST00000012443 // PPP5C /// microcosm // ENST00000019103 // SCTR /// microcosm // ENST00000020673 // PSD /// microcosm // ENST00000078445 // CREB3L…	hsa-miR-328	hsa-miR-328	hsa-miR-328	hsa-miR-328	hsa-miR-328
hsa-miR-382_st	1.70526	25.8078	4.02818	3.25819	5.88895	1.19921	4.31514	3.65997	6.00075	0.813685	P	P	P	A	2.53318e-05	0.000172579	9.39748e-10	0.217816	Homo sapiens	2014-05-13	miRNA	miRBase	hsa-miR-382	14:101520653-101520674 (+)	22	GAAGUUGUUCGUGGUGGAUUCG	hsa-miR-382_st	MIMAT0000737	---	hsa-mir-134 // 14:101521024-101521096 (+) /// hsa-mir-154 // 14:101526092-101526175 (+) /// hsa-mir-377 // 14:101528387-101528455 (+) /// hsa-mir-381 // 14:101512257-101512331 (+) /// hsa-mir-382 // 14:101520643-101520718 (+) /// hsa-mir-485 // 14:101521756-101521828 (+) /// hsa-mir-487a // 14:101518783-101518862 (+) /// hsa-mir-496 // 14:101526910-101527011 (+) /// hsa-mir-539 // 14:101513658-10…	microcosm // ENST00000028008 // RNASET2 /// microcosm // ENST00000040877 // TARBP1 /// microcosm // ENST00000095634 // ZNF275 /// microcosm // ENST00000157600 // LMCD1 /// microcosm // ENST00000158771 // DERL2 /// microcosm // ENST00000161006 // PRSS22 /// microcosm // ENST00000170150 // BPIL1 /// microcosm // ENST00000170564 // GPATCH1 /// microcosm // ENST00000175238 // ADAM7 /// microcosm // E…	hsa-miR-382	hsa-miR-382	hsa-miR-382	hsa-miR-382	hsa-miR-382
hsa-miR-4269_st	1.80713	2.01137	2.31479	1.46109	2.28774	1.27956	2.6361	1.45074	2.41971	0.546395	A	A	A	A	0.373834	0.566102	0.644463	0.856476	Homo sapiens	2014-05-13	miRNA	miRBase	hsa-miR-4269	2:240227167-240227187 (+)	21	GCAGGCACAGACAGCCCUGGC	hsa-miR-4269_st	MIMAT0016897	ENST00000345617 // antisense // intron // 2 /// ENST00000446876 // antisense // intron // 1 /// ENST00000456922 // antisense // intron // 2 /// ENST00000493582 // antisense // intron // 2 /// ENST00000544989 // antisense // intron // 2 /// OTTHUMT00000257174 // antisense // intron // 2 /// OTTHUMT00000326179 // antisense // intron // 2 /// OTTHUMT00000326228 // antisense // intron // 1 /// OTTHUM…	---	---	hsa-miR-4269	hsa-miR-4269	hsa-miR-4269	hsa-miR-4269	hsa-miR-4269
hsa-miR-4476_st	1.87644	1.92039	3.86228	2.95428	3.14949	2.20809	4.0612	3.09841	3.29512	1.2203	P	P	P	A	7.20613e-05	0.00230191	0.00464393	0.067064	Homo sapiens	2014-05-13	miRNA	miRBase	hsa-miR-4476	9:36893463-36893484 (-)	22	CAGGAAGGAUUUAGGGACAGGC	hsa-miR-4476_st	MIMAT0019003	ENST00000358127 // sense // intron // 7 /// ENST00000377840 // sense // intron // 6 /// ENST00000377847 // sense // intron // 7 /// ENST00000377849 // sense // intron // 8 /// ENST00000377852 // sense // intron // 7 /// ENST00000377853 // sense // intron // 7 /// ENST00000414447 // sense // intron // 6 /// ENST00000446742 // sense // intron // 6 /// ENST00000520154 // sense // intron // 6 /// ENS…	---	---	hsa-miR-4476	hsa-miR-4476	hsa-miR-4476	hsa-miR-4476	hsa-miR-4476
hsa-miR-455-3p_st	1.85212	2.54021	6.86843	5.97925	5.0782	3.73325	6.98351	6.21985	5.17162	2.34607	P	P	P	P	2.8957e-15	4.95924e-12	4.25888e-07	4.78875e-05	Homo sapiens	2014-05-13	miRNA	miRBase	hsa-miR-455-3p	9:116971767-116971787 (+)	21	GCAGUCCAUGGGCAUAUACAC	hsa-miR-455-3p_st	MIMAT0004784	ENST00000356083 // sense // intron // 10 /// ENST00000357257 // sense // intron // 10 /// ENST00000374106 // sense // intron // 6 /// ENST00000451716 // sense // intron // 5 /// ENST00000494090 // sense // intron // 7 /// OTTHUMT00000053763 // sense // intron // 10 /// OTTHUMT00000053764 // sense // intron // 7 /// OTTHUMT00000053766 // sense // intron // 5	---	MTI // --- // INTS10 /// microcosm // ENST00000006839 // SCN4A /// microcosm // ENST00000007510 // SNX26 /// microcosm // ENST00000007516 // NDUFAB1 /// microcosm // ENST00000007722 // ITGA3 /// microcosm // ENST00000015926 // GRIPAP1 /// microcosm // ENST00000023165 // KLRA1 /// microcosm // ENST00000023939 // C20orf43 /// microcosm // ENST00000039007 // OTC /// microcosm // ENST00000045065 // P…	hsa-miR-455-3p	hsa-miR-455-3p	hsa-miR-455-3p	hsa-miR-455-3p	hsa-miR-455-3p
hsa-miR-4704-5p_st	1.78137	2.11013	3.43502	2.60204	3.40504	2.3277	3.74566	3.0685	3.53145	1.35156	P	P	P	P	1.56966e-05	0.00117567	0.000256238	0.0213393	Homo sapiens	2014-05-13	miRNA	miRBase	hsa-miR-4704-5p	13:66792391-66792412 (+)	22	GACACUAGGCAUGUGAGUGAUU	hsa-miR-4704-5p_st	MIMAT0019803	ENST00000512415 // antisense // intron // 1	---	---	hsa-miR-4704-5p	hsa-miR-4704-5p	hsa-miR-4704-5p	hsa-miR-4704-5p	hsa-miR-4704-5p
hsa-miR-487b_st	2.12228	27.1477	2.69166	1.60604	7.47081	2.70805	2.69939	1.62285	7.68555	1.47182	P	P	P	P	0.00159395	0.0481007	9.56857e-15	0.0071364	Homo sapiens	2014-05-13	miRNA	miRBase	hsa-miR-487b	14:101512842-101512863 (+)	22	AAUCGUACAGGGUCAUCCACUU	hsa-miR-487b_st	MIMAT0003180	---	hsa-mir-134 // 14:101521024-101521096 (+) /// hsa-mir-376c // 14:101506027-101506092 (+) /// hsa-mir-376a-1 // 14:101507119-101507186 (+) /// hsa-mir-381 // 14:101512257-101512331 (+) /// hsa-mir-382 // 14:101520643-101520718 (+) /// hsa-mir-376b // 14:101506773-101506872 (+) /// hsa-mir-485 // 14:101521756-101521828 (+) /// hsa-mir-487a // 14:101518783-101518862 (+) /// hsa-mir-539 // 14:1015136…	microcosm // ENST00000003084 // CFTR /// microcosm // ENST00000004921 // CCL18 /// microcosm // ENST00000010299 // FAM76A /// microcosm // ENST00000020945 // SNAI2 /// microcosm // ENST00000038176 // NSMAF /// microcosm // ENST00000039007 // OTC /// microcosm // ENST00000040663 // NP_115661.1 /// microcosm // ENST00000053867 // GRN /// microcosm // ENST00000156109 // GPKOW /// microcosm // ENST00…	hsa-miR-487b	hsa-miR-487b	hsa-miR-487b	hsa-miR-487b	hsa-miR-487b
hsa-miR-767-5p_st	1.5518	1.65252	2.55409	1.92015	6.73665	6.01199	2.90474	2.14333	6.91724	5.23273	A	A	P	P	0.148166	0.177169	4.47482e-11	2.80647e-09	Homo sapiens	2014-05-13	miRNA	miRBase	hsa-miR-767-5p	X:151561953-151561975 (-)	23	UGCACCAUGGUUGUCUGAGCAUG	hsa-miR-767-5p_st	MIMAT0003882	ENST00000370311 // sense // intron // 1 /// ENST00000370314 // sense // intron // 1 /// OTTHUMT00000060921 // sense // intron // 1 /// OTTHUMT00000060922 // sense // intron // 1	hsa-mir-105-1 // X:151560691-151560771 (-) /// hsa-mir-105-2 // X:151562884-151562964 (-) /// hsa-mir-767 // X:151561893-151562001 (-)	microcosm // ENST00000005374 // C7orf24 /// microcosm // ENST00000005756 // UPP2 /// microcosm // ENST00000006015 // HOXA11 /// microcosm // ENST00000019103 // SCTR /// microcosm // ENST00000056217 // ARHGEF5 /// microcosm // ENST00000064724 // CLDN11 /// microcosm // ENST00000071246 // PRDM1 /// microcosm // ENST00000085068 // ISOC2 /// microcosm // ENST00000158771 // DERL2 /// microcosm // ENST…	hsa-miR-767-5p	hsa-miR-767-5p	hsa-miR-767-5p	hsa-miR-767-5p	hsa-miR-767-5p

## Sheet: MCF only
Lists of upregulated miRNAs in terminally differentiated MCF-7 cells.
	Fold change	Normalized data (log2)		Raw data (log2)		Detection		Detection p-value		Annotation															Target predicition
Probe Set ID	MCF7+TPA/ MCF7+Mock	MCF7+TPA	MCF7+Mock	MCF7+TPA	MCF7+Mock	MCF7+TPA	MCF7+Mock	MCF7+TPA	MCF7+Mock	Species Scientific Name	Annotation Date	Sequence Type	Sequence Source	Transcript ID(Array Design)	Alignments	Sequence Length	Sequence	Probe Set Name	Accession	Genome Context	Clustered miRNAs within 10kb	Target Genes	Transcript ID(Array Design)	Transcript ID(Array Design)	miRBase search	TargetScan Targets	microRNA.org Targets
hsa-let-7b-star_st	2.64062	3.33187	1.93099	3.28724	1.85894	P	P	7.98806e-05	0.00069491	Homo sapiens	2014-05-13	miRNA	miRBase	hsa-let-7b-star	22:46509625-46509646 (+)	22	CUAUACAACCUACUGCCUUCCC	hsa-let-7b-star_st	MIMAT0004482	ENST00000360737 // sense // exon // 5 /// OTTHUMT00000316781 // sense // exon // 5	hsa-let-7a-3 // 22:46508629-46508702 (+) /// hsa-let-7b // 22:46509566-46509648 (+) /// hsa-mir-4763 // 22:46509446-46509537 (+)	MTI // --- // KIAA1715 /// microcosm // ENST00000002125 // NP_653337.1 /// microcosm // ENST00000002165 // FUCA2 /// microcosm // ENST00000002596 // HS3ST1 /// microcosm // ENST00000005340 // DVL2 /// microcosm // ENST00000007516 // NDUFAB1 /// microcosm // ENST00000008527 // CRY1 /// microcosm // ENST00000010132 // DYRK4 /// microcosm // ENST00000012134 // HIVEP2 /// microcosm // ENST00000014935…	hsa-let-7b*	hsa-let-7b-3p	hsa-let-7b*	hsa-let-7b-3p	hsa-let-7b*
hsa-miR-1224-5p_st	1.89562	4.78301	3.86034	4.50063	4.00777	P	P	1.01493e-05	6.22766e-06	Homo sapiens	2014-05-13	miRNA	miRBase	hsa-miR-1224-5p	3:183959193-183959211 (+)	19	GUGAGGACUCGGGAGGUGG	hsa-miR-1224-5p_st	MIMAT0005458	ENST00000273794 // sense // intron // 16 /// ENST00000426955 // sense // intron // 18 /// ENST00000444495 // sense // intron // 15 /// ENST00000461141 // sense // intron // 13 /// OTTHUMT00000346004 // sense // intron // 18 /// OTTHUMT00000346005 // sense // intron // 13 /// OTTHUMT00000346009 // sense // intron // 16 /// OTTHUMT00000346333 // sense // intron // 15	---	MTI // --- // ABI2	hsa-miR-1224-5p	hsa-miR-1224-5p	hsa-miR-1224-5p	hsa-miR-1224-5p	hsa-miR-1224-5p
hsa-miR-1228-star_st	2.70584	9.03188	7.5958	8.72055	7.799	P	P	8.90287e-08	2.92018e-08	Homo sapiens	2014-05-13	miRNA	miRBase	hsa-miR-1228-star	12:57588287-57588307 (+)	21	GUGGGCGGGGGCAGGUGUGUG	hsa-miR-1228-star_st	MIMAT0005582	ENST00000243077 // sense // intron // 49	---	---	hsa-miR-1228*	hsa-miR-1228-3p	hsa-miR-1228*	hsa-miR-1228-3p	hsa-miR-1228*
hsa-miR-1237_st	2.00045	1.55418	0.55386	1.70516	0.370438	A	A	0.349062	0.846961	Homo sapiens	2014-05-13	miRNA	miRBase	hsa-miR-1237	11:64136155-64136175 (+)	21	UCCUUCUGCUCCGUCCCCCAG	hsa-miR-1237_st	MIMAT0005592	ENST00000294261 // sense // intron // 10 /// ENST00000334205 // sense // intron // 11 /// ENST00000528057 // sense // intron // 11 /// ENST00000528355 // sense // intron // 11 /// ENST00000530504 // sense // intron // 11 /// OTTHUMT00000106246 // sense // intron // 11 /// OTTHUMT00000385364 // sense // intron // 11 /// OTTHUMT00000385368 // sense // intron // 11 /// OTTHUMT00000385369 // sense //…	---	MTI // --- // RPL4	hsa-miR-1237	hsa-miR-1237	hsa-miR-1237	hsa-miR-1237	hsa-miR-1237
hsa-miR-1280_st	2.14519	8.22378	7.12268	7.96037	7.30993	P	P	4.23779e-11	6.6552e-13	Homo sapiens	2014-05-13	miRNA	miRBase	hsa-miR-1280	3:128081012-128081028 (+)	17	UCCCACCGCUGCCACCC	hsa-miR-1280_st	MIMAT0005946	ENST00000254730 // sense // intron // 6 /// ENST00000483457 // sense // intron // 4 /// OTTHUMT00000356738 // sense // intron // 6 /// OTTHUMT00000356940 // sense // intron // 4	---	MTI // --- // ROCK1	hsa-miR-1280	hsa-miR-1280	hsa-miR-1280	hsa-miR-1280	hsa-miR-1280
hsa-miR-1290_st	2.15721	6.99655	5.88738	6.77886	6.03515	P	P	8.72176e-16	5.26699e-15	Homo sapiens	2014-05-13	miRNA	miRBase	hsa-miR-1290	1:19223572-19223590 (-)	19	UGGAUUUUUGGAUCAGGGA	hsa-miR-1290_st	MIMAT0005880	ENST00000290597 // sense // intron // 1 /// ENST00000375334 // sense // intron // 1 /// ENST00000375335 // sense // intron // 1 /// ENST00000375341 // sense // intron // 1 /// ENST00000432718 // sense // intron // 1 /// ENST00000494072 // sense // intron // 8 /// ENST00000538839 // sense // intron // 1 /// OTTHUMT00000006954 // sense // intron // 1 /// OTTHUMT00000006955 // sense // intron // 1 /…	---	---	hsa-miR-1290	hsa-miR-1290	hsa-miR-1290	hsa-miR-1290	hsa-miR-1290
hsa-miR-1293_st	5.4474	3.40447	0.9589	3.43584	0.852601	P	A	0.00012667	0.100643	Homo sapiens	2014-05-13	miRNA	miRBase	hsa-miR-1293	12:50627965-50627986 (-)	22	UGGGUGGUCUGGAGAUUUGUGC	hsa-miR-1293_st	MIMAT0005883	ENST00000341247 // sense // intron // 2 /// ENST00000394943 // sense // intron // 2	---	MTI // --- // GCN1L1	hsa-miR-1293	hsa-miR-1293	hsa-miR-1293	hsa-miR-1293	hsa-miR-1293
hsa-miR-135a-star_st	4.0682	3.25195	1.22756	3.29156	1.03525	P	A	0.003	0.221188	Homo sapiens	2014-05-13	miRNA	miRBase	hsa-miR-135a-star	3:52328248-52328269 (-)	22	UAUAGGGAUUGGAGCCGUGGCG	hsa-miR-135a-star_st	MIMAT0004595	ENST00000354773 // antisense // exon // 4 /// ENST00000411757 // antisense // exon // 3 /// ENST00000467187 // sense // intron // 1 /// ENST00000493616 // sense // intron // 1 /// OTTHUMT00000350824 // sense // intron // 1 /// OTTHUMT00000350826 // sense // intron // 1	---	microcosm // ENST00000019317 // RALBP1 /// microcosm // ENST00000053867 // GRN /// microcosm // ENST00000056233 // NFE2L3 /// microcosm // ENST00000156476 // KLK13 /// microcosm // ENST00000162023 // MEF2B /// microcosm // ENST00000164227 // BCL3 /// microcosm // ENST00000167462 // LLGL2 /// microcosm // ENST00000168977 // ITGB1BP3 /// microcosm // ENST00000182377 // MLSTD1 /// microcosm // ENST0…	hsa-miR-135a*	hsa-miR-135a-3p	hsa-miR-135a*	hsa-miR-135a-3p	hsa-miR-135a*
hsa-miR-149-star_st	2.42263	9.38436	8.10778	9.10531	8.34657	P	P	8.85742e-09	4.31252e-10	Homo sapiens	2014-05-13	miRNA	miRBase	hsa-miR-149-star	2:241395473-241395493 (+)	21	AGGGAGGGACGGGGGCUGUGC	hsa-miR-149-star_st	MIMAT0004609	ENST00000264039 // sense // intron // 1 /// ENST00000404327 // antisense // intron // 1 /// ENST00000404891 // antisense // intron // 1 /// ENST00000420138 // sense // intron // 1 /// ENST00000426280 // sense // intron // 1 /// ENST00000469694 // sense // intron // 1 /// OTTHUMT00000257179 // sense // intron // 1 /// OTTHUMT00000325970 // sense // intron // 1 /// OTTHUMT00000325972 // sense // in…	---	MTI // --- // TGIF2 /// microcosm // ENST00000000233 // ARF5 /// microcosm // ENST00000006101 // COPZ2 /// microcosm // ENST00000008180 // IL32 /// microcosm // ENST00000168216 // HSD17B10 /// microcosm // ENST00000194672 // KIAA1411 /// microcosm // ENST00000204637 // FLT3LG /// microcosm // ENST00000210060 // DHPS /// microcosm // ENST00000215742 // THAP7 /// microcosm // ENST00000216122 // MCM…	hsa-miR-149*	hsa-miR-149-3p	hsa-miR-149*	hsa-miR-149-3p	hsa-miR-149*
hsa-miR-150-star_st	6.63449	4.75035	2.02036	4.63166	1.86515	P	A	0.00323473	0.170979	Homo sapiens	2014-05-13	miRNA	miRBase	hsa-miR-150-star	19:50004054-50004075 (-)	22	CUGGUACAGGCCUGGGGGACAG	hsa-miR-150-star_st	MIMAT0004610	---	---	microcosm // ENST00000005284 // CACNG3 /// microcosm // ENST00000005905 // KIAA0100 /// microcosm // ENST00000007264 // RPUSD1 /// microcosm // ENST00000007403 // CRLF1 /// microcosm // ENST00000009041 // STARD3NL /// microcosm // ENST00000011292 // CPA1 /// microcosm // ENST00000011989 // CYP4F3 /// microcosm // ENST00000040663 // NP_115661.1 /// microcosm // ENST00000075322 // ENPP2 /// microco…	hsa-miR-150*	hsa-miR-150-3p	hsa-miR-150*	hsa-miR-150-3p	hsa-miR-150*
hsa-miR-1587_st	2.01887	5.03096	4.01742	4.87137	4.07762	P	P	0.00050463	0.000644607	Homo sapiens	2014-05-13	miRNA	miRBase	hsa-miR-1587	X:39696816-39696835 (+)	20	UUGGGCUGGGCUGGGUUGGG	hsa-miR-1587_st	MIMAT0019077	---	---	---	hsa-miR-1587	hsa-miR-1587	hsa-miR-1587	hsa-miR-1587	hsa-miR-1587
hsa-miR-183_st	1.52525	9.77885	9.1698	9.4766	9.43083	P	P	8.72176e-16	8.72176e-16	Homo sapiens	2014-05-13	miRNA	miRBase	hsa-miR-183	7:129414807-129414828 (-)	22	UAUGGCACUGGUAGAAUUCACU	hsa-miR-183_st	MIMAT0000261	---	hsa-mir-96 // 7:129414532-129414609 (-) /// hsa-mir-182 // 7:129410223-129410332 (-) /// hsa-mir-183 // 7:129414745-129414854 (-)	MTI // --- // LENG8 /// microcosm // ENST00000000233 // ARF5 /// microcosm // ENST00000001008 // FKBP4 /// microcosm // ENST00000002596 // HS3ST1 /// microcosm // ENST00000006750 // CD79B /// microcosm // ENST00000022615 // VDAC3 /// microcosm // ENST00000040877 // TARBP1 /// microcosm // ENST00000053243 // TNFRSF17 /// microcosm // ENST00000066544 // CDC27 /// microcosm // ENST00000072869 // ADC…	hsa-miR-183	hsa-miR-183	hsa-miR-183	hsa-miR-183	hsa-miR-183
hsa-miR-187-star_st	2.97473	2.74584	1.17308	2.88486	1.04772	A	A	0.203057	0.260934	Homo sapiens	2014-05-13	miRNA	miRBase	hsa-miR-187-star	18:33484834-33484855 (-)	22	GGCUACAACACAGGACCCGGGC	hsa-miR-187-star_st	MIMAT0004561	---	---	microcosm // ENST00000008527 // CRY1 /// microcosm // ENST00000015926 // GRIPAP1 /// microcosm // ENST00000017003 // XYLT2 /// microcosm // ENST00000023064 // SLC7A9 /// microcosm // ENST00000025399 // STRAP /// microcosm // ENST00000053867 // GRN /// microcosm // ENST00000095634 // ZNF275 /// microcosm // ENST00000155674 // CECR5 /// microcosm // ENST00000158149 // C17orf85 /// microcosm // ENST…	hsa-miR-187*	hsa-miR-187-3p	hsa-miR-187*	hsa-miR-187-3p	hsa-miR-187*
hsa-miR-1908_st	2.78542	9.40233	7.92444	9.08592	8.16619	P	P	8.14201e-09	5.12236e-09	Homo sapiens	2014-05-13	miRNA	miRBase	hsa-miR-1908	11:61582681-61582701 (-)	21	CGGCGGGGACGGCGAUUGGUC	hsa-miR-1908_st	MIMAT0007881	ENST00000350997 // sense // intron // 1 /// ENST00000421879 // sense // intron // 1 /// ENST00000424501 // sense // intron // 1 /// ENST00000433932 // sense // intron // 1 /// ENST00000448607 // sense // intron // 2 /// ENST00000466716 // sense // intron // 1 /// ENST00000473263 // sense // intron // 1 /// ENST00000491310 // sense // intron // 1 /// ENST00000540767 // sense // intron // 1 /// ENS…	---	MTI // --- // COX2	hsa-miR-1908	hsa-miR-1908	hsa-miR-1908	hsa-miR-1908	hsa-miR-1908
hsa-miR-1972_st	1.83134	7.2162	6.3433	6.98652	6.51694	P	P	3.04877e-06	1.0662e-07	Homo sapiens	2014-05-13	miRNA	miRBase	hsa-miR-1972	16:15104186-15104207 (-) /// 16:70064296-70064317 (+)	22	UCAGGCCAGGCACAGUGGCUCA	hsa-miR-1972_st	MIMAT0009447	ENST00000325823 // antisense // intron // 8 /// ENST00000396410 // antisense // intron // 8 /// ENST00000447912 // antisense // intron // 7 /// ENST00000450288 // antisense // intron // 7 /// ENST00000455313 // antisense // intron // 7 /// ENST00000535621 // antisense // intron // 8 /// ENST00000537781 // antisense // intron // 7 /// OTTHUMT00000389065 // antisense // intron // 8 /// ENST00000325…	---	---	hsa-miR-1972	hsa-miR-1972	hsa-miR-1972	hsa-miR-1972	hsa-miR-1972
hsa-miR-203_st	2.81793	10.8763	9.38169	10.739	9.62232	P	P	8.72176e-16	8.72176e-16	Homo sapiens	2014-05-13	miRNA	miRBase	hsa-miR-203	14:104583806-104583827 (+)	22	GUGAAAUGUUUAGGACCACUAG	hsa-miR-203_st	MIMAT0000264	---	hsa-mir-203 // 14:104583742-104583851 (+) /// hsa-mir-3545 // 14:104583755-104583840 (-)	MTI // --- // MYD88 /// microcosm // ENST00000002596 // HS3ST1 /// microcosm // ENST00000005286 // TMEM132A /// microcosm // ENST00000014761 // RWDD2 /// microcosm // ENST00000025008 // RB1CC1 /// microcosm // ENST00000044462 // PSMA4 /// microcosm // ENST00000053243 // TNFRSF17 /// microcosm // ENST00000155674 // CECR5 /// microcosm // ENST00000156109 // GPKOW /// microcosm // ENST00000170150 //…	hsa-miR-203	hsa-miR-203	hsa-miR-203	hsa-miR-203	hsa-miR-203
hsa-miR-205-star_st	1.62585	1.40389	0.70269	1.49551	0.58009	P	A	0.0134426	0.315061	Homo sapiens	2014-05-13	miRNA	miRBase	hsa-miR-205-star	1:209605548-209605568 (+)	21	GAUUUCAGUGGAGUGAAGUUC	hsa-miR-205-star_st	MIMAT0009197	ENST00000366437 // sense // exon // 4 /// ENST00000429156 // sense // exon // 5 /// ENST00000431096 // sense // exon // 4 /// ENST00000433108 // sense // exon // 2 /// ENST00000440276 // sense // exon // 4 /// ENST00000451937 // sense // exon // 4 /// ENST00000458250 // sense // intron // 3 /// OTTHUMT00000088231 // sense // exon // 2 /// OTTHUMT00000088232 // sense // exon // 5 /// OTTHUMT000000…	---	---	hsa-miR-205*	hsa-miR-205-3p	hsa-miR-205*	hsa-miR-205-3p	hsa-miR-205*
hsa-miR-205_st	6.97385	12.5246	9.72269	12.2153	9.97028	P	P	8.72176e-16	8.72176e-16	Homo sapiens	2014-05-13	miRNA	miRBase	hsa-miR-205	1:209605511-209605532 (+)	22	UCCUUCAUUCCACCGGAGUCUG	hsa-miR-205_st	MIMAT0000266	ENST00000366437 // sense // exon // 4 /// ENST00000429156 // sense // exon // 5 /// ENST00000431096 // sense // exon // 4 /// ENST00000433108 // sense // exon // 2 /// ENST00000440276 // sense // exon // 4 /// ENST00000451937 // sense // exon // 4 /// ENST00000458250 // sense // intron // 3 /// OTTHUMT00000088231 // sense // exon // 2 /// OTTHUMT00000088232 // sense // exon // 5 /// OTTHUMT000000…	---	MTI // --- // SRC /// microcosm // ENST00000002596 // HS3ST1 /// microcosm // ENST00000007390 // C16orf42 /// microcosm // ENST00000015926 // GRIPAP1 /// microcosm // ENST00000016913 // MS4A12 /// microcosm // ENST00000025399 // STRAP /// microcosm // ENST00000055335 // PPP1R3F /// microcosm // ENST00000075503 // STYK1 /// microcosm // ENST00000082468 // BTN3A1 /// microcosm // ENST00000155674 //…	hsa-miR-205	hsa-miR-205	hsa-miR-205	hsa-miR-205	hsa-miR-205
hsa-miR-206_st	1.57114	1.87976	1.22795	2.05515	1.10667	P	P	0.00401398	0.0149987	Homo sapiens	2014-05-13	miRNA	miRBase	hsa-miR-206	6:52009199-52009220 (+)	22	UGGAAUGUAAGGAAGUGUGUGG	hsa-miR-206_st	MIMAT0000462	---	hsa-mir-206 // 6:52009147-52009232 (+) /// hsa-mir-133b // 6:52013721-52013839 (+)	MTI // --- // GJA1 /// microcosm // ENST00000005340 // DVL2 /// microcosm // ENST00000005995 // PRSS21 /// microcosm // ENST00000006101 // COPZ2 /// microcosm // ENST00000007414 // OSBPL7 /// microcosm // ENST00000023897 // GABRA1 /// microcosm // ENST00000040877 // TARBP1 /// microcosm // ENST00000156084 // OTUD5 /// microcosm // ENST00000156476 // KLK13 /// microcosm // ENST00000167588 // KRT20…	hsa-miR-206	hsa-miR-206	hsa-miR-206	hsa-miR-206	hsa-miR-206
hsa-miR-21-star_st	5.15893	9.9616	7.59453	9.72539	7.78332	P	P	8.72176e-16	5.69372e-14	Homo sapiens	2014-05-13	miRNA	miRBase	hsa-miR-21-star	17:57918672-57918692 (+)	21	CAACACCAGUCGAUGGGCUGU	hsa-miR-21-star_st	MIMAT0004494	---	---	MTI // --- // MED25 /// microcosm // ENST00000025399 // STRAP /// microcosm // ENST00000066544 // CDC27 /// microcosm // ENST00000086933 // GSCL /// microcosm // ENST00000160298 // KIAA1543 /// microcosm // ENST00000184772 // RRP15 /// microcosm // ENST00000190839 // HLA-DQA2 /// microcosm // ENST00000200639 // LAMP2 /// microcosm // ENST00000200676 // CETP /// microcosm // ENST00000203166 // KIA…	hsa-miR-21*	hsa-miR-21-3p	hsa-miR-21*	hsa-miR-21-3p	hsa-miR-21*
hsa-miR-23a-star_st	1.76876	6.77946	5.95672	6.55465	6.10812	P	P	2.45154e-08	6.42506e-09	Homo sapiens	2014-05-13	miRNA	miRBase	hsa-miR-23a-star	19:13947444-13947465 (-)	22	GGGGUUCCUGGGGAUGGGAUUU	hsa-miR-23a-star_st	MIMAT0004496	---	hsa-mir-23a // 19:13947401-13947473 (-) /// hsa-mir-24-2 // 19:13947101-13947173 (-) /// hsa-mir-27a // 19:13947254-13947331 (-)	MTI // --- // ATF1 /// microcosm // ENST00000005226 // USH1C /// microcosm // ENST00000006275 // TRAPPC6A /// microcosm // ENST00000007510 // SNX26 /// microcosm // ENST00000053867 // GRN /// microcosm // ENST00000075430 // CTDP1 /// microcosm // ENST00000078445 // CREB3L3 /// microcosm // ENST00000155858 // TRPM5 /// microcosm // ENST00000156499 // KLK14 /// microcosm // ENST00000168148 // SPP2 …	hsa-miR-23a*	hsa-miR-23a-3p	hsa-miR-23a*	hsa-miR-23a-3p	hsa-miR-23a*
hsa-miR-2467-3p_st	1.55209	2.37012	1.73591	2.54456	1.6552	A	P	0.161138	0.0493738	Homo sapiens	2014-05-13	miRNA	miRBase	hsa-miR-2467-3p	2:240273427-240273448 (-)	22	AGCAGAGGCAGAGAGGCUCAGG	hsa-miR-2467-3p_st	MIMAT0019953	ENST00000345617 // sense // intron // 2 /// ENST00000456922 // sense // intron // 2 /// ENST00000493582 // sense // intron // 2 /// ENST00000544989 // sense // intron // 2 /// OTTHUMT00000257174 // sense // intron // 2 /// OTTHUMT00000326179 // sense // intron // 2 /// OTTHUMT00000400929 // sense // intron // 2	---	---	hsa-miR-2467-3p	hsa-miR-2467-3p	hsa-miR-2467-3p	hsa-miR-2467-3p	hsa-miR-2467-3p
hsa-miR-27a-star_st	2.56523	6.84905	5.48996	6.61698	5.64226	P	P	5.25972e-10	7.79495e-10	Homo sapiens	2014-05-13	miRNA	miRBase	hsa-miR-27a-star	19:13947301-13947322 (-)	22	AGGGCUUAGCUGCUUGUGAGCA	hsa-miR-27a-star_st	MIMAT0004501	---	hsa-mir-23a // 19:13947401-13947473 (-) /// hsa-mir-24-2 // 19:13947101-13947173 (-) /// hsa-mir-27a // 19:13947254-13947331 (-)	microcosm // ENST00000002596 // HS3ST1 /// microcosm // ENST00000011684 // PLEKHG6 /// microcosm // ENST00000011691 // SS18L2 /// microcosm // ENST00000042931 // BEST2 /// microcosm // ENST00000066014 // IFRD2 /// microcosm // ENST00000168977 // ITGB1BP3 /// microcosm // ENST00000177648 // ALPK1 /// microcosm // ENST00000181092 // SP140 /// microcosm // ENST00000194152 // PCDHB4 /// microcosm // …	hsa-miR-27a*	hsa-miR-27a-3p	hsa-miR-27a*	hsa-miR-27a-3p	hsa-miR-27a*
hsa-miR-29b-1-star_st	3.27173	7.6135	5.90345	7.37426	6.06128	P	P	2.8957e-15	6.25978e-11	Homo sapiens	2014-05-13	miRNA	miRBase	hsa-miR-29b-1-star	7:130562266-130562289 (-)	24	GCUGGUUUCAUAUGGUGGUUUAGA	hsa-miR-29b-1-star_st	MIMAT0004514	ENST00000447430 // antisense // intron // 2 /// OTTHUMT00000338093 // antisense // intron // 2	hsa-mir-29a // 7:130561506-130561569 (-) /// hsa-mir-29b-1 // 7:130562218-130562298 (-)	microcosm // ENST00000004921 // CCL18 /// microcosm // ENST00000005286 // TMEM132A /// microcosm // ENST00000005374 // C7orf24 /// microcosm // ENST00000013807 // ERCC1 /// microcosm // ENST00000013894 // ABHD5 /// microcosm // ENST00000014935 // DNASE1L1 /// microcosm // ENST00000019019 // FTSJ1 /// microcosm // ENST00000029410 // B4GALT7 /// microcosm // ENST00000075322 // ENPP2 /// microcosm /…	hsa-miR-29b-1*	hsa-miR-29b-1-3p	hsa-miR-29b-1*	hsa-miR-29b-1-3p	hsa-miR-29b-1*
hsa-miR-30c-2-star_st	1.52095	1.89882	1.29384	2.03306	1.12318	P	P	0.00352197	0.0166566	Homo sapiens	2014-05-13	miRNA	miRBase	hsa-miR-30c-2-star	6:72086667-72086688 (-)	22	CUGGGAGAAGGCUGUUUACUCU	hsa-miR-30c-2-star_st	MIMAT0004550	ENST00000413945 // sense // intron // 3 /// ENST00000436803 // sense // intron // 3 /// OTTHUMT00000041155 // sense // intron // 3 /// OTTHUMT00000041167 // sense // intron // 3	---	MTI // --- // GNB2L1 /// microcosm // ENST00000004982 // HSPB6 /// microcosm // ENST00000005226 // USH1C /// microcosm // ENST00000005284 // CACNG3 /// microcosm // ENST00000008180 // IL32 /// microcosm // ENST00000011684 // PLEKHG6 /// microcosm // ENST00000044462 // PSMA4 /// microcosm // ENST00000072869 // ADCK2 /// microcosm // ENST00000156084 // OTUD5 /// microcosm // ENST00000156626 // ST6G…	hsa-miR-30c-2*	hsa-miR-30c-2-3p	hsa-miR-30c-2*	hsa-miR-30c-2-3p	hsa-miR-30c-2*
hsa-miR-3120-5p_st	1.61938	1.00066	0.305224	1.13249	0.237072	A	A	0.336989	0.671223	Homo sapiens	2014-05-13	miRNA	miRBase	hsa-miR-3120-5p	1:172107960-172107980 (+)	21	CCUGUCUGUGCCUGCUGUACA	hsa-miR-3120-5p_st	MIMAT0019198	ENST00000355305 // sense // intron // 15 /// ENST00000358155 // sense // intron // 14 /// ENST00000359070 // sense // intron // 15 /// ENST00000367731 // sense // intron // 14 /// ENST00000385214 // antisense // exon // 1 /// ENST00000520906 // sense // intron // 14 /// ENST00000523513 // sense // intron // 13 /// OTTHUMT00000084529 // sense // intron // 14 /// OTTHUMT00000084531 // sense // intr…	hsa-mir-199a-2 // 1:172113675-172113784 (-) /// hsa-mir-214 // 1:172107938-172108047 (-) /// hsa-mir-3120 // 1:172107948-172108028 (+)	---	hsa-miR-3120-5p	hsa-miR-3120-5p	hsa-miR-3120-5p	hsa-miR-3120-5p	hsa-miR-3120-5p
hsa-miR-3127-3p_st	1.8213	1.23675	0.371781	1.40736	0.248038	A	A	0.773991	0.931892	Homo sapiens	2014-05-13	miRNA	miRBase	hsa-miR-3127-3p	2:97464061-97464082 (+)	22	UCCCCUUCUGCAGGCCUGCUGG	hsa-miR-3127-3p_st	MIMAT0019201	ENST00000377075 // sense // intron // 3 /// ENST00000493384 // sense // intron // 3 /// ENST00000496186 // sense // intron // 3 /// ENST00000540067 // sense // intron // 3 /// OTTHUMT00000252954 // sense // intron // 3 /// OTTHUMT00000339074 // sense // intron // 3 /// OTTHUMT00000339075 // sense // intron // 3	---	---	hsa-miR-3127-3p	hsa-miR-3127-3p	hsa-miR-3127-3p	hsa-miR-3127-3p	hsa-miR-3127-3p
hsa-miR-3135b_st	3.28487	9.06506	7.34922	8.76878	7.53654	P	P	2.72643e-09	1.32056e-09	Homo sapiens	2014-05-13	miRNA	miRBase	hsa-miR-3135b	6:32717729-32717750 (-)	22	GGCUGGAGCGAGUGCAGUGGUG	hsa-miR-3135b_st	MIMAT0018985	---	---	---	hsa-miR-3135b	hsa-miR-3135b	hsa-miR-3135b	hsa-miR-3135b	hsa-miR-3135b
hsa-miR-3137_st	1.55209	1.92635	1.29214	2.10105	1.09017	A	A	0.207854	0.351959	Homo sapiens	2014-05-13	miRNA	miRBase	hsa-miR-3137	3:194855280-194855303 (-)	24	UCUGUAGCCUGGGAGCAAUGGGGU	hsa-miR-3137_st	MIMAT0015005	ENST00000310380 // sense // intron // 3 /// ENST00000355729 // sense // intron // 2 /// ENST00000418940 // sense // intron // 4 /// ENST00000429994 // sense // intron // 3 /// ENST00000437101 // sense // intron // 4 /// ENST00000458652 // sense // intron // 3 /// ENST00000473200 // sense // intron // 1 /// ENST00000491138 // sense // intron // 2 /// OTTHUMT00000342290 // sense // intron // 3 /// …	---	---	hsa-miR-3137	hsa-miR-3137	hsa-miR-3137	hsa-miR-3137	hsa-miR-3137
hsa-miR-3153_st	1.57114	1.29384	0.642031	1.44644	0.497956	A	A	0.0988219	0.664661	Homo sapiens	2014-05-13	miRNA	miRBase	hsa-miR-3153	9:91927189-91927211 (+)	23	GGGGAAAGCGAGUAGGGACAUUU	hsa-miR-3153_st	MIMAT0015026	ENST00000314355 // sense // intron // 1 /// OTTHUMT00000052988 // sense // intron // 1	---	---	hsa-miR-3153	hsa-miR-3153	hsa-miR-3153	hsa-miR-3153	hsa-miR-3153
hsa-miR-3154_st	2.27406	2.77055	1.58528	2.83753	1.43441	P	P	0.00644268	0.0524961	Homo sapiens	2014-05-13	miRNA	miRBase	hsa-miR-3154	9:131007235-131007256 (-)	22	CAGAAGGGGAGUUGGGAGCAGA	hsa-miR-3154_st	MIMAT0015028	ENST00000341179 // antisense // intron // 15 /// ENST00000372923 // antisense // intron // 15 /// ENST00000393589 // antisense // intron // 14 /// ENST00000393594 // antisense // intron // 15 /// ENST00000441149 // antisense // intron // 14 /// ENST00000475805 // antisense // intron // 15 /// ENST00000479174 // antisense // intron // 2 /// ENST00000486160 // antisense // intron // 15 /// ENST0000…	hsa-mir-199b // 9:131007000-131007109 (-) /// hsa-mir-3154 // 9:131007226-131007309 (-)	---	hsa-miR-3154	hsa-miR-3154	hsa-miR-3154	hsa-miR-3154	hsa-miR-3154
hsa-miR-3175_st	1.82633	5.34469	4.47574	5.20991	4.41703	P	P	0.000626964	0.000701195	Homo sapiens	2014-05-13	miRNA	miRBase	hsa-miR-3175	15:93447638-93447659 (+)	22	CGGGGAGAGAACGCAGUGACGU	hsa-miR-3175_st	MIMAT0015052	ENST00000309818 // sense // intron // 2 /// ENST00000394196 // sense // intron // 2 /// ENST00000420239 // sense // intron // 2 /// ENST00000536619 // sense // 3UTR // 1 /// OTTHUMT00000313528 // sense // intron // 2	---	---	hsa-miR-3175	hsa-miR-3175	hsa-miR-3175	hsa-miR-3175	hsa-miR-3175
hsa-miR-3180-3p_st	2.60991	6.37479	4.99079	6.16962	5.08851	P	P	0.00148825	0.00076206	Homo sapiens	2014-05-13	miRNA	miRBase	hsa-miR-3180-3p	16:15005138-15005159 (+) /// 16:16403793-16403814 (+) /// 16:18496046-18496067 (-)	22	UGGGGCGGAGCUUCCGGAGGCC	hsa-miR-3180-3p_st	MIMAT0015058	ENST00000413283 // sense // intron // 8 /// ENST00000432470 // sense // intron // 3	hsa-mir-3180-3 // 16:18496035-18496128 (-) /// hsa-mir-3179-3 // 16:18505751-18505834 (-) /// hsa-mir-3670 // 16:18499555-18499619 (-)	---	hsa-miR-3180-3p	hsa-miR-3180-3p	hsa-miR-3180-3p	hsa-miR-3180-3p	hsa-miR-3180-3p
hsa-miR-3180_st	4.84539	5.78631	3.5097	5.57923	3.53602	P	P	0.000150195	0.0103372	Homo sapiens	2014-05-13	miRNA	miRBase	hsa-miR-3180	16:15248806-15248824 (-) /// 16:2186077-2186095 (-)	19	UGGGGCGGAGCUUCCGGAG	hsa-miR-3180_st	MIMAT0018178	---	hsa-mir-3180-5 // 16:2185978-2186130 (-) /// hsa-mir-4516 // 16:2183120-2183205 (+)	---	hsa-miR-3180	hsa-miR-3180	hsa-miR-3180	hsa-miR-3180	hsa-miR-3180
hsa-miR-3187-3p_st	1.56856	5.93372	5.28428	5.75898	5.42124	P	P	0.000457633	6.49329e-06	Homo sapiens	2014-05-13	miRNA	miRBase	hsa-miR-3187-3p	19:813627-813646 (+)	20	UUGGCCAUGGGGCUGCGCGG	hsa-miR-3187-3p_st	MIMAT0015069	ENST00000300947 // antisense // exon // 8 /// ENST00000359894 // antisense // exon // 7 /// ENST00000520876 // antisense // exon // 8 /// OTTHUMT00000379096 // antisense // exon // 8 /// OTTHUMT00000379097 // antisense // exon // 7	hsa-mir-3187 // 19:813584-813653 (+) /// hsa-mir-4745 // 19:804932-805023 (+)	MTI // --- // THAP4	hsa-miR-3187-3p	hsa-miR-3187-3p	hsa-miR-3187-3p	hsa-miR-3187-3p	hsa-miR-3187-3p
hsa-miR-3188_st	2.32762	5.6001	4.38124	5.47528	4.44147	P	P	0.000134166	0.000473628	Homo sapiens	2014-05-13	miRNA	miRBase	hsa-miR-3188	19:18392939-18392961 (+)	23	AGAGGCUUUGUGCGGAUACGGGG	hsa-miR-3188_st	MIMAT0015070	---	---	MTI // --- // RPLP1	hsa-miR-3188	hsa-miR-3188	hsa-miR-3188	hsa-miR-3188	hsa-miR-3188
hsa-miR-3196_st	3.13118	11.2407	9.594	11.0216	9.85391	P	P	8.72176e-16	8.72176e-16	Homo sapiens	2014-05-13	miRNA	miRBase	hsa-miR-3196	20:61870140-61870157 (+)	18	CGGGGCGGCAGGGGCCUC	hsa-miR-3196_st	MIMAT0015080	ENST00000217169 // sense // intron // 4 /// ENST00000342412 // sense // intron // 4 /// ENST00000395306 // sense // intron // 2 /// OTTHUMT00000080113 // sense // intron // 4 /// OTTHUMT00000080114 // sense // intron // 4 /// OTTHUMT00000080115 // sense // intron // 2	---	MTI // --- // NDE1	hsa-miR-3196	hsa-miR-3196	hsa-miR-3196	hsa-miR-3196	hsa-miR-3196
hsa-miR-31_st	862.182	10.4152	0.663342	10.174	0.519059	P	A	8.72176e-16	0.506604	Homo sapiens	2014-05-13	miRNA	miRBase	hsa-miR-31	9:21512157-21512177 (-)	21	AGGCAAGAUGCUGGCAUAGCU	hsa-miR-31_st	MIMAT0000089	ENST00000304425 // sense // intron // 1 /// OTTHUMT00000051910 // sense // intron // 1	---	MTI // --- // ILF2 /// microcosm // ENST00000003302 // USP28 /// microcosm // ENST00000003607 // POLDIP2 /// microcosm // ENST00000005386 // NP_078880.1 /// microcosm // ENST00000006750 // CD79B /// microcosm // ENST00000007390 // C16orf42 /// microcosm // ENST00000007516 // NDUFAB1 /// microcosm // ENST00000008391 // TFAP2D /// microcosm // ENST00000011292 // CPA1 /// microcosm // ENST0000001312…	hsa-miR-31	hsa-miR-31	hsa-miR-31	hsa-miR-31	hsa-miR-31
hsa-miR-3609_st	1.7465	7.62713	6.82266	7.39068	7.00651	P	P	7.46964e-15	1.85722e-13	Homo sapiens	2014-05-13	miRNA	miRBase	hsa-miR-3609	7:98479323-98479346 (+)	24	CAAAGUGAUGAGUAAUACUGGCUG	hsa-miR-3609_st	MIMAT0017986	ENST00000355540 // sense // intron // 2 /// ENST00000359863 // sense // intron // 2 /// ENST00000417523 // sense // intron // 3 /// ENST00000446306 // sense // intron // 1 /// OTTHUMT00000317978 // sense // intron // 2 /// OTTHUMT00000317979 // sense // intron // 2 /// OTTHUMT00000317981 // sense // intron // 1 /// OTTHUMT00000317982 // sense // intron // 3	---	---	hsa-miR-3609	hsa-miR-3609	hsa-miR-3609	hsa-miR-3609	hsa-miR-3609
hsa-miR-3622a-5p_st	5.70002	3.85132	1.34035	3.77821	1.20731	P	A	0.0219059	0.118278	Homo sapiens	2014-05-13	miRNA	miRBase	hsa-miR-3622a-5p	8:27559207-27559228 (+)	22	CAGGCACGGGAGCUCAGGUGAG	hsa-miR-3622a-5p_st	MIMAT0018003	---	hsa-mir-3622a // 8:27559194-27559276 (+) /// hsa-mir-3622b // 8:27559190-27559284 (-)	---	hsa-miR-3622a-5p	hsa-miR-3622a-5p	hsa-miR-3622a-5p	hsa-miR-3622a-5p	hsa-miR-3622a-5p
hsa-miR-3648_st	2.31498	6.02534	4.81434	5.86777	4.90788	P	P	0.00329	0.00252432	Homo sapiens	2014-05-13	miRNA	miRBase	hsa-miR-3648	21:9825859-9825879 (+)	21	AGCCGCGGGGAUCGCCGAGGG	hsa-miR-3648_st	MIMAT0018068	---	hsa-mir-3648 // 21:9825832-9826011 (+) /// hsa-mir-3687 // 21:9826203-9826263 (+)	MTI // --- // FUT11	hsa-miR-3648	hsa-miR-3648	hsa-miR-3648	hsa-miR-3648	hsa-miR-3648
hsa-miR-3656_st	2.05701	10.1415	9.10091	9.9141	9.35662	P	P	1.21153e-13	1.87671e-15	Homo sapiens	2014-05-13	miRNA	miRBase	hsa-miR-3656	11:118889702-118889718 (+)	17	GGCGGGUGCGGGGGUGG	hsa-miR-3656_st	MIMAT0018076	ENST00000359005 // sense // 3UTR // 1 /// ENST00000434101 // sense // 3UTR // 1 /// ENST00000447216 // sense // exon // 1 /// ENST00000525079 // sense // 3UTR // 1 /// ENST00000525303 // sense // 3UTR // 1 /// ENST00000527680 // sense // exon // 1 /// ENST00000528230 // sense // 3UTR // 1 /// ENST00000531290 // sense // exon // 1 /// ENST00000533012 // sense // 3UTR // 1 /// ENST00000533058 // se…	---	---	hsa-miR-3656	hsa-miR-3656	hsa-miR-3656	hsa-miR-3656	hsa-miR-3656
hsa-miR-3665_st	1.78504	13.1221	12.2862	12.8743	12.5349	P	P	1.87671e-15	1.87671e-15	Homo sapiens	2014-05-13	miRNA	miRBase	hsa-miR-3665	13:78272210-78272227 (-)	18	AGCAGGUGCGGGGCGGCG	hsa-miR-3665_st	MIMAT0018087	ENST00000389459 // antisense // 3UTR // 1 /// ENST00000422114 // antisense // intron // 1 /// ENST00000466548 // antisense // 3UTR // 1 /// OTTHUMT00000045346 // antisense // intron // 1 /// OTTHUMT00000355018 // antisense // 3UTR // 1	---	---	hsa-miR-3665	hsa-miR-3665	hsa-miR-3665	hsa-miR-3665	hsa-miR-3665
hsa-miR-3929_st	14.9662	5.10403	1.20039	4.9859	1.07303	P	A	1.07338e-06	0.109955	Homo sapiens	2014-05-13	miRNA	miRBase	hsa-miR-3929	18:33514051-33514073 (-)	23	GAGGCUGAUGUGAGUAGACCACU	hsa-miR-3929_st	MIMAT0018206	---	---	MTI // --- // MDM2	hsa-miR-3929	hsa-miR-3929	hsa-miR-3929	hsa-miR-3929	hsa-miR-3929
hsa-miR-3937_st	2.12158	3.36209	2.27695	3.28995	2.18224	P	P	0.0261597	0.0274354	Homo sapiens	2014-05-13	miRNA	miRBase	hsa-miR-3937	X:39520530-39520552 (+)	23	ACAGGCGGCUGUAGCAAUGGGGG	hsa-miR-3937_st	MIMAT0018352	---	---	---	hsa-miR-3937	hsa-miR-3937	hsa-miR-3937	hsa-miR-3937	hsa-miR-3937
hsa-miR-3960_st	1.56517	13.179	12.5327	12.9402	12.767	P	P	6.39968e-14	6.39968e-14	Homo sapiens	2014-05-13	miRNA	miRBase	hsa-miR-3960	9:130548158-130548177 (+)	20	GGCGGCGGCGGAGGCGGGGG	hsa-miR-3960_st	MIMAT0019337	ENST00000373265 // sense // 3UTR // 1 /// ENST00000421939 // sense // 3UTR // 1 /// OTTHUMT00000054239 // sense // 3UTR // 1	hsa-mir-2861 // 9:130548197-130548286 (+) /// hsa-mir-3960 // 9:130548112-130548202 (+)	---	hsa-miR-3960	hsa-miR-3960	hsa-miR-3960	hsa-miR-3960	hsa-miR-3960
hsa-miR-3972_st	1.80212	1.8627	1.01301	1.97709	0.908564	A	A	0.578319	0.659449	Homo sapiens	2014-05-13	miRNA	miRBase	hsa-miR-3972	1:17604443-17604464 (+)	22	CUGCCAGCCCCGUUCCAGGGCA	hsa-miR-3972_st	MIMAT0019357	ENST00000375460 // sense // intron // 13 /// OTTHUMT00000006805 // sense // intron // 13	---	---	hsa-miR-3972	hsa-miR-3972	hsa-miR-3972	hsa-miR-3972	hsa-miR-3972
hsa-miR-4258_st	1.58607	1.64235	0.976895	1.75165	0.933633	A	A	0.300599	0.464191	Homo sapiens	2014-05-13	miRNA	miRBase	hsa-miR-4258	1:154948179-154948195 (+)	17	CCCCGCCACCGCCUUGG	hsa-miR-4258_st	MIMAT0016879	ENST00000308987 // sense // intron // 1 /// ENST00000368436 // sense // intron // 1 /// ENST00000368439 // sense // intron // 1 /// ENST00000473344 // sense // intron // 1 /// ENST00000474215 // sense // intron // 1 /// ENST00000477676 // sense // intron // 1 /// OTTHUMT00000091078 // sense // intron // 1 /// OTTHUMT00000091079 // sense // intron // 1 /// OTTHUMT00000091080 // sense // intron // …	---	---	hsa-miR-4258	hsa-miR-4258	hsa-miR-4258	hsa-miR-4258	hsa-miR-4258
hsa-miR-4260_st	1.57114	1.20118	0.549363	1.30857	0.36009	A	A	0.216583	0.688896	Homo sapiens	2014-05-13	miRNA	miRBase	hsa-miR-4260	1:209796827-209796845 (-)	19	CUUGGGGCAUGGAGUCCCA	hsa-miR-4260_st	MIMAT0016881	ENST00000356082 // sense // intron // 16 /// ENST00000367030 // sense // intron // 16 /// ENST00000391911 // sense // intron // 15 /// ENST00000451182 // sense // intron // 15 /// OTTHUMT00000088525 // sense // intron // 16 /// OTTHUMT00000088726 // sense // intron // 16	---	---	hsa-miR-4260	hsa-miR-4260	hsa-miR-4260	hsa-miR-4260	hsa-miR-4260
hsa-miR-4271_st	2.3891	2.89882	1.64235	2.98682	1.42305	P	P	0.000683235	0.0119963	Homo sapiens	2014-05-13	miRNA	miRBase	hsa-miR-4271	3:49311591-49311609 (+)	19	GGGGGAAGAAAAGGUGGGG	hsa-miR-4271_st	MIMAT0016901	ENST00000343010 // antisense // exon // 2 /// ENST00000424960 // antisense // exon // 2 /// ENST00000436325 // antisense // exon // 3 /// ENST00000479673 // antisense // exon // 1 /// OTTHUMT00000345990 // antisense // exon // 2 /// OTTHUMT00000345991 // antisense // exon // 1 /// OTTHUMT00000346082 // antisense // exon // 2 /// OTTHUMT00000346083 // antisense // exon // 3	---	---	hsa-miR-4271	hsa-miR-4271	hsa-miR-4271	hsa-miR-4271	hsa-miR-4271
hsa-miR-4281_st	1.77159	8.94367	8.11862	8.62721	8.3502	P	P	1.51882e-07	5.12151e-10	Homo sapiens	2014-05-13	miRNA	miRBase	hsa-miR-4281	5:176056450-176056467 (-)	18	GGGUCCCGGGGAGGGGGG	hsa-miR-4281_st	MIMAT0016907	ENST00000310112 // sense // intron // 3 /// ENST00000393693 // sense // intron // 2 /// ENST00000506696 // sense // intron // 2 /// ENST00000508006 // sense // intron // 1 /// ENST00000510387 // sense // intron // 2 /// OTTHUMT00000253152 // sense // intron // 3 /// OTTHUMT00000372169 // sense // intron // 2 /// OTTHUMT00000372170 // sense // intron // 2 /// OTTHUMT00000372171 // sense // intron …	---	---	hsa-miR-4281	hsa-miR-4281	hsa-miR-4281	hsa-miR-4281	hsa-miR-4281
hsa-miR-4283_st	2.08094	1.95773	0.9005	2.04508	0.799315	P	A	0.0163384	0.224374	Homo sapiens	2014-05-13	miRNA	miRBase	hsa-miR-4283	7:57023545-57023561 (-) /// 7:63081478-63081494 (+)	17	UGGGGCUCAGCGAGUUU	hsa-miR-4283_st	MIMAT0016914	---	---	---	hsa-miR-4283	hsa-miR-4283	hsa-miR-4283	hsa-miR-4283	hsa-miR-4283
hsa-miR-4292_st	1.61938	1.13931	0.443873	1.29285	0.397431	A	A	0.616496	0.991816	Homo sapiens	2014-05-13	miRNA	miRBase	hsa-miR-4292	9:139725448-139725465 (+)	18	CCCCUGGGCCGGCCUUGG	hsa-miR-4292_st	MIMAT0016919	ENST00000311502 // sense // intron // 5 /// ENST00000357466 // sense // intron // 5 /// ENST00000371663 // sense // intron // 5 /// ENST00000371671 // sense // intron // 5 /// ENST00000371673 // sense // intron // 5 /// ENST00000371675 // sense // intron // 5 /// ENST00000425121 // sense // intron // 3 /// ENST00000432842 // sense // intron // 5 /// ENST00000436380 // sense // intron // 4 /// ENS…	---	---	hsa-miR-4292	hsa-miR-4292	hsa-miR-4292	hsa-miR-4292	hsa-miR-4292
hsa-miR-4308_st	1.5185	0.777383	0.174741	0.920972	0.0985812	A	A	0.275157	0.983505	Homo sapiens	2014-05-13	miRNA	miRBase	hsa-miR-4308	14:55344841-55344858 (-)	18	UCCCUGGAGUUUCUUCUU	hsa-miR-4308_st	MIMAT0016861	ENST00000254299 // sense // intron // 1 /// ENST00000395514 // sense // intron // 1 /// ENST00000395521 // sense // intron // 1 /// ENST00000395524 // sense // intron // 1 /// ENST00000477011 // sense // intron // 1 /// ENST00000478119 // sense // intron // 1 /// ENST00000491895 // sense // intron // 1 /// ENST00000536224 // sense // intron // 1 /// ENST00000543643 // sense // intron // 1 /// OTT…	---	---	hsa-miR-4308	hsa-miR-4308	hsa-miR-4308	hsa-miR-4308	hsa-miR-4308
hsa-miR-4321_st	3.81278	2.74397	0.813124	2.85254	0.688047	A	A	0.154138	0.901113	Homo sapiens	2014-05-13	miRNA	miRBase	hsa-miR-4321	19:2250687-2250707 (+)	21	UUAGCGGUGGACCGCCCUGCG	hsa-miR-4321_st	MIMAT0016874	ENST00000221496 // sense // 3UTR // 3	---	---	hsa-miR-4321	hsa-miR-4321	hsa-miR-4321	hsa-miR-4321	hsa-miR-4321
hsa-miR-4433_st	2.1955	7.91206	6.77751	7.66061	6.95415	P	P	3.56921e-10	5.39591e-12	Homo sapiens	2014-05-13	miRNA	miRBase	hsa-miR-4433	2:64567943-64567963 (+)	21	ACAGGAGUGGGGGUGGGACAU	hsa-miR-4433_st	MIMAT0018949	ENST00000424119 // antisense // intron // 1 /// OTTHUMT00000327291 // antisense // intron // 1	---	---	hsa-miR-4433	hsa-miR-4433	hsa-miR-4433	hsa-miR-4433	hsa-miR-4433
hsa-miR-4436b-5p_st	1.73294	4.57253	3.7793	4.38441	3.84146	P	P	0.00612844	0.000557278	Homo sapiens	2014-05-13	miRNA	miRBase	hsa-miR-4436b-5p	2:111042442-111042463 (+)	22	GUCCACUUCUGCCUGCCCUGCC	hsa-miR-4436b-5p_st	MIMAT0019940	ENST00000272462 // sense // intron // 3 /// ENST00000424988 // sense // intron // 4 /// ENST00000427178 // sense // intron // 1 /// OTTHUMT00000253921 // sense // intron // 3 /// OTTHUMT00000338105 // sense // intron // 1 /// OTTHUMT00000338106 // sense // intron // 4	---	---	hsa-miR-4436b-5p	hsa-miR-4436b-5p	hsa-miR-4436b-5p	hsa-miR-4436b-5p	hsa-miR-4436b-5p
hsa-miR-4440_st	1.89464	3.7118	2.78988	3.83093	2.65048	P	P	0.0140672	0.0384478	Homo sapiens	2014-05-13	miRNA	miRBase	hsa-miR-4440	2:239990525-239990546 (-)	22	UGUCGUGGGGCUUGCUGGCUUG	hsa-miR-4440_st	MIMAT0018958	ENST00000345617 // sense // intron // 22 /// ENST00000456922 // sense // intron // 22 /// ENST00000494800 // sense // intron // 1 /// ENST00000543185 // sense // intron // 16 /// OTTHUMT00000257174 // sense // intron // 22 /// OTTHUMT00000326233 // sense // intron // 1	---	---	hsa-miR-4440	hsa-miR-4440	hsa-miR-4440	hsa-miR-4440	hsa-miR-4440
hsa-miR-4442_st	1.62519	4.03019	3.32958	4.0284	3.48545	P	P	4.67221e-05	3.74224e-05	Homo sapiens	2014-05-13	miRNA	miRBase	hsa-miR-4442	3:25706366-25706382 (-)	17	GCCGGACAAGAGGGAGG	hsa-miR-4442_st	MIMAT0018960	ENST00000424225 // sense // intron // 1 /// ENST00000535930 // sense // 5UTR // 1 /// OTTHUMT00000340822 // sense // intron // 1	---	---	hsa-miR-4442	hsa-miR-4442	hsa-miR-4442	hsa-miR-4442	hsa-miR-4442
hsa-miR-4449_st	1.90915	7.47218	6.53925	7.24105	6.72929	P	P	0.000431681	7.41129e-06	Homo sapiens	2014-05-13	miRNA	miRBase	hsa-miR-4449	4:53578887-53578908 (+)	22	CGUCCCGGGGCUGCGCGAGGCA	hsa-miR-4449_st	MIMAT0018968	ENST00000411630 // sense // intron // 1 /// ENST00000441504 // sense // intron // 1 /// OTTHUMT00000336530 // sense // intron // 1 /// OTTHUMT00000336532 // sense // intron // 1	---	---	hsa-miR-4449	hsa-miR-4449	hsa-miR-4449	hsa-miR-4449	hsa-miR-4449
hsa-miR-4466_st	2.5244	11.4603	10.1243	11.2395	10.32	P	P	7.24716e-15	7.24716e-15	Homo sapiens	2014-05-13	miRNA	miRBase	hsa-miR-4466	6:157100844-157100861 (-)	18	GGGUGCGGGCCGGCGGGG	hsa-miR-4466_st	MIMAT0018993	ENST00000275248 // antisense // intron // 1 /// ENST00000346085 // antisense // intron // 1 /// ENST00000350026 // antisense // intron // 1 /// ENST00000354354 // antisense // intron // 1 /// ENST00000367148 // antisense // intron // 1 /// ENST00000414678 // antisense // intron // 1 /// ENST00000535255 // antisense // intron // 1 /// OTTHUMT00000042827 // antisense // intron // 1 /// OTTHUMT00000…	---	---	hsa-miR-4466	hsa-miR-4466	hsa-miR-4466	hsa-miR-4466	hsa-miR-4466
hsa-miR-4478_st	1.53322	0.822865	0.2063	0.94602	0.0735338	A	A	0.335769	0.708583	Homo sapiens	2014-05-13	miRNA	miRBase	hsa-miR-4478	9:124882426-124882442 (-)	17	GAGGCUGAGCUGAGGAG	hsa-miR-4478_st	MIMAT0019006	---	---	---	hsa-miR-4478	hsa-miR-4478	hsa-miR-4478	hsa-miR-4478	hsa-miR-4478
hsa-miR-4484_st	2.39396	7.84658	6.58718	7.58353	6.74925	P	P	7.37487e-11	3.12125e-12	Homo sapiens	2014-05-13	miRNA	miRBase	hsa-miR-4484	10:127508372-127508391 (+)	20	AAAAGGCGGGAGAAGCCCCA	hsa-miR-4484_st	MIMAT0019018	ENST00000368774 // antisense // intron // 1 /// ENST00000368778 // antisense // intron // 1 /// ENST00000368797 // antisense // intron // 1 /// ENST00000420761 // antisense // intron // 1 /// OTTHUMT00000050929 // antisense // intron // 1 /// OTTHUMT00000050931 // antisense // intron // 1 /// OTTHUMT00000050932 // antisense // intron // 1 /// OTTHUMT00000050934 // antisense // intron // 1	---	---	hsa-miR-4484	hsa-miR-4484	hsa-miR-4484	hsa-miR-4484	hsa-miR-4484
hsa-miR-4485_st	3.82019	9.78438	7.85074	9.47564	8.06282	P	P	8.72176e-16	2.8957e-15	Homo sapiens	2014-05-13	miRNA	miRBase	hsa-miR-4485	11:10529824-10529843 (-)	20	UAACGGCCGCGGUACCCUAA	hsa-miR-4485_st	MIMAT0019019	ENST00000536684 // sense // 5UTR // 1	---	---	hsa-miR-4485	hsa-miR-4485	hsa-miR-4485	hsa-miR-4485	hsa-miR-4485
hsa-miR-4488_st	3.09683	11.0059	9.37514	10.8793	9.61689	P	P	8.72176e-16	8.72176e-16	Homo sapiens	2014-05-13	miRNA	miRBase	hsa-miR-4488	11:61276071-61276088 (+)	18	AGGGGGCGGGCUCCGGCG	hsa-miR-4488_st	MIMAT0019022	---	---	---	hsa-miR-4488	hsa-miR-4488	hsa-miR-4488	hsa-miR-4488	hsa-miR-4488
hsa-miR-4492_st	3.18487	7.09509	5.42385	6.86395	5.57709	P	P	0.000224105	0.000138112	Homo sapiens	2014-05-13	miRNA	miRBase	hsa-miR-4492	11:118781474-118781490 (+)	17	GGGGCUGGGCGCGCGCC	hsa-miR-4492_st	MIMAT0019027	ENST00000334801 // antisense // 5UTR // 1 /// ENST00000392849 // antisense // 5UTR // 1 /// ENST00000431085 // antisense // 5UTR // 1 /// ENST00000526143 // antisense // intron // 1 /// ENST00000530293 // antisense // intron // 1 /// ENST00000532899 // antisense // intron // 1 /// ENST00000534238 // antisense // intron // 1 /// OTTHUMT00000389653 // antisense // 5UTR // 1 /// OTTHUMT00000389654 /…	---	---	hsa-miR-4492	hsa-miR-4492	hsa-miR-4492	hsa-miR-4492	hsa-miR-4492
hsa-miR-4498_st	2.54868	4.63968	3.28993	4.4185	3.29584	P	P	0.00208007	0.0056647	Homo sapiens	2014-05-13	miRNA	miRBase	hsa-miR-4498	12:120593277-120593298 (-)	22	UGGGCUGGCAGGGCAAGUGCUG	hsa-miR-4498_st	MIMAT0019033	ENST00000300648 // sense // intron // 29	---	---	hsa-miR-4498	hsa-miR-4498	hsa-miR-4498	hsa-miR-4498	hsa-miR-4498
hsa-miR-4505_st	2.90451	7.25983	5.72153	7.02943	5.8651	P	P	2.48575e-09	8.70928e-09	Homo sapiens	2014-05-13	miRNA	miRBase	hsa-miR-4505	14:74225452-74225469 (+)	18	AGGCUGGGCUGGGACGGA	hsa-miR-4505_st	MIMAT0019041	ENST00000286523 // antisense // intron // 1 /// ENST00000394071 // antisense // intron // 1 /// ENST00000435371 // antisense // intron // 1 /// ENST00000486739 // antisense // intron // 2 /// OTTHUMT00000317793 // antisense // intron // 1 /// OTTHUMT00000317794 // antisense // intron // 1 /// OTTHUMT00000317799 // antisense // intron // 2	---	---	hsa-miR-4505	hsa-miR-4505	hsa-miR-4505	hsa-miR-4505	hsa-miR-4505
hsa-miR-4507_st	2.25012	7.47893	6.30893	7.25593	6.46861	P	P	9.87449e-07	2.35262e-07	Homo sapiens	2014-05-13	miRNA	miRBase	hsa-miR-4507	14:106324294-106324313 (-)	20	CUGGGUUGGGCUGGGCUGGG	hsa-miR-4507_st	MIMAT0019044	---	hsa-mir-4507 // 14:106324293-106324344 (-) /// hsa-mir-4537 // 14:106325653-106325722 (-) /// hsa-mir-4538 // 14:106324334-106324411 (-) /// hsa-mir-4539 // 14:106323682-106323741 (-)	---	hsa-miR-4507	hsa-miR-4507	hsa-miR-4507	hsa-miR-4507	hsa-miR-4507
hsa-miR-4508_st	2.91368	10.068	8.52513	9.8404	8.79655	P	P	4.05795e-12	6.5729e-12	Homo sapiens	2014-05-13	miRNA	miRBase	hsa-miR-4508	15:23807254-23807270 (-)	17	GCGGGGCUGGGCGCGCG	hsa-miR-4508_st	MIMAT0019045	---	---	---	hsa-miR-4508	hsa-miR-4508	hsa-miR-4508	hsa-miR-4508	hsa-miR-4508
hsa-miR-4516_st	2.38209	11.5763	10.324	11.3292	10.5078	P	P	8.72176e-16	8.72176e-16	Homo sapiens	2014-05-13	miRNA	miRBase	hsa-miR-4516	16:2183121-2183137 (+)	17	GGGAGAAGGGUCGGGGC	hsa-miR-4516_st	MIMAT0019053	ENST00000262304 // antisense // intron // 1 /// ENST00000306101 // antisense // intron // 1 /// ENST00000382481 // antisense // intron // 1 /// ENST00000423118 // antisense // intron // 1 /// OTTHUMT00000341688 // antisense // intron // 1 /// OTTHUMT00000341689 // antisense // intron // 1	hsa-mir-3180-5 // 16:2185978-2186130 (-) /// hsa-mir-4516 // 16:2183120-2183205 (+)	---	hsa-miR-4516	hsa-miR-4516	hsa-miR-4516	hsa-miR-4516	hsa-miR-4516
hsa-miR-4530_st	2.44199	9.80203	8.51397	9.49209	8.7819	P	P	1.85722e-13	3.14614e-14	Homo sapiens	2014-05-13	miRNA	miRBase	hsa-miR-4530	19:39900269-39900286 (-)	18	CCCAGCAGGACGGGAGCG	hsa-miR-4530_st	MIMAT0019069	---	---	---	hsa-miR-4530	hsa-miR-4530	hsa-miR-4530	hsa-miR-4530	hsa-miR-4530
hsa-miR-4535_st	3.06813	2.49927	0.881911	2.60346	0.766314	P	P	0.00136146	0.0595735	Homo sapiens	2014-05-13	miRNA	miRBase	hsa-miR-4535	22:49176143-49176159 (+)	17	GUGGACCUGGCUGGGAC	hsa-miR-4535_st	MIMAT0019075	ENST00000336769 // sense // intron // 3 /// OTTHUMT00000317503 // sense // intron // 3	---	---	hsa-miR-4535	hsa-miR-4535	hsa-miR-4535	hsa-miR-4535	hsa-miR-4535
hsa-miR-4538_st	1.93183	1.46455	0.514583	1.63638	0.391954	A	A	0.184593	0.570074	Homo sapiens	2014-05-13	miRNA	miRBase	hsa-miR-4538	14:106324390-106324411 (-)	22	GAGCUUGGAUGAGCUGGGCUGA	hsa-miR-4538_st	MIMAT0019081	---	hsa-mir-4507 // 14:106324293-106324344 (-) /// hsa-mir-4537 // 14:106325653-106325722 (-) /// hsa-mir-4538 // 14:106324334-106324411 (-) /// hsa-mir-4539 // 14:106323682-106323741 (-)	---	hsa-miR-4538	hsa-miR-4538	hsa-miR-4538	hsa-miR-4538	hsa-miR-4538
hsa-miR-4539_st	1.76362	3.75035	2.93181	3.67289	2.87391	P	P	0.0300538	0.00977187	Homo sapiens	2014-05-13	miRNA	miRBase	hsa-miR-4539	14:106323682-106323703 (-)	22	GCUGAACUGGGCUGAGCUGGGC	hsa-miR-4539_st	MIMAT0019082	---	hsa-mir-4507 // 14:106324293-106324344 (-) /// hsa-mir-4537 // 14:106325653-106325722 (-) /// hsa-mir-4538 // 14:106324334-106324411 (-) /// hsa-mir-4539 // 14:106323682-106323741 (-)	---	hsa-miR-4539	hsa-miR-4539	hsa-miR-4539	hsa-miR-4539	hsa-miR-4539
hsa-miR-4633-5p_st	1.58607	1.09558	0.430125	1.22563	0.330213	P	P	0.0250671	0.025264	Homo sapiens	2014-05-13	miRNA	miRBase	hsa-miR-4633-5p	5:128433395-128433414 (+)	20	AUAUGCCUGGCUAGCUCCUC	hsa-miR-4633-5p_st	MIMAT0019689	ENST00000173527 // sense // intron // 1 /// ENST00000506986 // sense // intron // 2 /// ENST00000513879 // sense // intron // 2 /// ENST00000514194 // sense // intron // 1 /// OTTHUMT00000371826 // sense // intron // 1 /// OTTHUMT00000371827 // sense // intron // 1 /// OTTHUMT00000371828 // sense // intron // 2 /// OTTHUMT00000371829 // sense // intron // 2	---	---	hsa-miR-4633-5p	hsa-miR-4633-5p	hsa-miR-4633-5p	hsa-miR-4633-5p	hsa-miR-4633-5p
hsa-miR-4640-5p_st	2.18704	4.36061	3.23163	4.19769	3.34482	P	P	0.0575064	0.052504	Homo sapiens	2014-05-13	miRNA	miRBase	hsa-miR-4640-5p	6:30858668-30858690 (+)	23	UGGGCCAGGGAGCAGCUGGUGGG	hsa-miR-4640-5p_st	MIMAT0019699	ENST00000324771 // sense // intron // 6 /// ENST00000376567 // sense // intron // 3 /// ENST00000376568 // sense // intron // 4 /// ENST00000376569 // sense // intron // 5 /// ENST00000376570 // sense // intron // 6 /// ENST00000376575 // sense // intron // 6 /// ENST00000396342 // sense // intron // 4 /// ENST00000418800 // sense // intron // 4 /// ENST00000421124 // sense // intron // 4 /// ENS…	---	---	hsa-miR-4640-5p	hsa-miR-4640-5p	hsa-miR-4640-5p	hsa-miR-4640-5p	hsa-miR-4640-5p
hsa-miR-4651_st	2.66881	8.57178	7.15558	8.22152	7.35028	P	P	9.44535e-07	2.61239e-07	Homo sapiens	2014-05-13	miRNA	miRBase	hsa-miR-4651	7:75544524-75544543 (+)	20	CGGGGUGGGUGAGGUCGGGC	hsa-miR-4651_st	MIMAT0019715	ENST00000394893 // sense // intron // 1 /// ENST00000412521 // sense // 3UTR // 1 /// ENST00000414186 // sense // 3UTR // 1 /// ENST00000419840 // sense // intron // 1 /// ENST00000421059 // sense // 3UTR // 1 /// ENST00000439963 // sense // intron // 1 /// ENST00000448410 // sense // intron // 1 /// ENST00000453773 // sense // intron // 1 /// ENST00000461988 // sense // intron // 1 /// ENST00000…	---	---	hsa-miR-4651	hsa-miR-4651	hsa-miR-4651	hsa-miR-4651	hsa-miR-4651
hsa-miR-4655-3p_st	2.48931	2.45528	1.13954	2.5797	1.03222	A	A	0.439144	0.616221	Homo sapiens	2014-05-13	miRNA	miRBase	hsa-miR-4655-3p	7:1883825-1883845 (-)	21	ACCCUCGUCAGGUCCCCGGGG	hsa-miR-4655-3p_st	MIMAT0019722	ENST00000265854 // sense // intron // 17 /// ENST00000318959 // antisense // intron // 1 /// ENST00000399654 // sense // intron // 18 /// ENST00000402221 // antisense // intron // 1 /// ENST00000402746 // sense // intron // 16 /// ENST00000406869 // sense // intron // 18 /// ENST00000442131 // sense // intron // 5 /// ENST00000450235 // sense // intron // 5 /// ENST00000481633 // sense // intron …	---	---	hsa-miR-4655-3p	hsa-miR-4655-3p	hsa-miR-4655-3p	hsa-miR-4655-3p	hsa-miR-4655-3p
hsa-miR-4655-5p_st	2.16062	5.65399	4.54254	5.51758	4.67687	P	P	0.0081313	0.00415626	Homo sapiens	2014-05-13	miRNA	miRBase	hsa-miR-4655-5p	7:1883859-1883880 (-)	22	CACCGGGGAUGGCAGAGGGUCG	hsa-miR-4655-5p_st	MIMAT0019721	ENST00000265854 // sense // intron // 17 /// ENST00000318959 // antisense // intron // 1 /// ENST00000399654 // sense // intron // 18 /// ENST00000402221 // antisense // intron // 1 /// ENST00000402746 // sense // intron // 16 /// ENST00000406869 // sense // intron // 18 /// ENST00000442131 // sense // intron // 5 /// ENST00000450235 // sense // intron // 5 /// ENST00000481633 // sense // intron …	---	---	hsa-miR-4655-5p	hsa-miR-4655-5p	hsa-miR-4655-5p	hsa-miR-4655-5p	hsa-miR-4655-5p
hsa-miR-4656_st	1.98355	6.60277	5.61469	6.40212	5.75782	P	P	0.0010348	4.55e-05	Homo sapiens	2014-05-13	miRNA	miRBase	hsa-miR-4656	7:4828239-4828261 (-)	23	UGGGCUGAGGGCAGGAGGCCUGU	hsa-miR-4656_st	MIMAT0019723	ENST00000348624 // antisense // intron // 12 /// ENST00000401897 // antisense // intron // 12 /// ENST00000469614 // antisense // exon // 1 /// ENST00000477454 // antisense // intron // 3 /// ENST00000477680 // antisense // intron // 10 /// ENST00000496303 // antisense // intron // 12 /// OTTHUMT00000323771 // antisense // intron // 12 /// OTTHUMT00000323772 // antisense // intron // 10 /// OTTHU…	---	---	hsa-miR-4656	hsa-miR-4656	hsa-miR-4656	hsa-miR-4656	hsa-miR-4656
hsa-miR-4665-5p_st	4.62958	6.7274	4.51652	6.48856	4.59847	P	P	0.00377169	0.0160494	Homo sapiens	2014-05-13	miRNA	miRBase	hsa-miR-4665-5p	9:6007835-6007857 (+)	23	CUGGGGGACGCGUGAGCGCGAGC	hsa-miR-4665-5p_st	MIMAT0019739	ENST00000513355 // antisense // 5UTR // 1 /// OTTHUMT00000400996 // antisense // 5UTR // 1	---	---	hsa-miR-4665-5p	hsa-miR-4665-5p	hsa-miR-4665-5p	hsa-miR-4665-5p	hsa-miR-4665-5p
hsa-miR-4681_st	1.8213	1.39439	0.529419	1.62573	0.402856	A	A	0.140447	0.714581	Homo sapiens	2014-05-13	miRNA	miRBase	hsa-miR-4681	10:121137487-121137508 (+)	22	AACGGGAAUGCAGGCUGUAUCU	hsa-miR-4681_st	MIMAT0019766	ENST00000392870 // sense // intron // 2 /// ENST00000457057 // sense // intron // 2 /// OTTHUMT00000050652 // sense // intron // 2	---	---	hsa-miR-4681	hsa-miR-4681	hsa-miR-4681	hsa-miR-4681	hsa-miR-4681
hsa-miR-4695-5p_st	2.2209	8.21867	7.06752	7.94563	7.27748	P	P	3.04378e-06	3.51802e-07	Homo sapiens	2014-05-13	miRNA	miRBase	hsa-miR-4695-5p	1:19209744-19209765 (-)	22	CAGGAGGCAGUGGGCGAGCAGG	hsa-miR-4695-5p_st	MIMAT0019788	ENST00000290597 // sense // exon // 7 /// ENST00000375334 // sense // exon // 7 /// ENST00000375335 // sense // exon // 6 /// ENST00000375341 // sense // exon // 7 /// ENST00000432718 // sense // exon // 6 /// ENST00000454547 // sense // exon // 3 /// ENST00000494072 // sense // 3UTR // 15 /// ENST00000538309 // sense // exon // 7 /// ENST00000538839 // sense // exon // 7 /// OTTHUMT00000006954 /…	---	---	hsa-miR-4695-5p	hsa-miR-4695-5p	hsa-miR-4695-5p	hsa-miR-4695-5p	hsa-miR-4695-5p
hsa-miR-4720-5p_st	1.5185	0.807191	0.204548	0.906529	0.126097	A	A	0.119069	0.738677	Homo sapiens	2014-05-13	miRNA	miRBase	hsa-miR-4720-5p	16:81418626-81418647 (+)	22	CCUGGCAUAUUUGGUAUAACUU	hsa-miR-4720-5p_st	MIMAT0019833	---	---	---	hsa-miR-4720-5p	hsa-miR-4720-5p	hsa-miR-4720-5p	hsa-miR-4720-5p	hsa-miR-4720-5p
hsa-miR-4721_st	4.91627	6.2045	3.90693	5.99791	4.04129	P	P	4.82282e-05	0.000950916	Homo sapiens	2014-05-13	miRNA	miRBase	hsa-miR-4721	16:28855248-28855269 (-)	22	UGAGGGCUCCAGGUGACGGUGG	hsa-miR-4721_st	MIMAT0019835	ENST00000313511 // sense // intron // 8 /// OTTHUMT00000214140 // sense // intron // 8	---	---	hsa-miR-4721	hsa-miR-4721	hsa-miR-4721	hsa-miR-4721	hsa-miR-4721
hsa-miR-4730_st	3.04191	3.16064	1.55566	3.33299	1.46935	P	A	0.044789	0.0666469	Homo sapiens	2014-05-13	miRNA	miRBase	hsa-miR-4730	17:78393227-78393249 (+)	23	CUGGCGGAGCCCAUUCCAUGCCA	hsa-miR-4730_st	MIMAT0019852	ENST00000323854 // sense // intron // 2 /// ENST00000397538 // sense // intron // 2 /// ENST00000517295 // sense // intron // 1 /// ENST00000517795 // sense // intron // 1 /// ENST00000518137 // sense // intron // 2 /// ENST00000518644 // sense // intron // 2 /// ENST00000518901 // sense // intron // 1 /// ENST00000518907 // sense // intron // 1 /// ENST00000519117 // sense // intron // 2 /// ENS…	---	---	hsa-miR-4730	hsa-miR-4730	hsa-miR-4730	hsa-miR-4730	hsa-miR-4730
hsa-miR-4739_st	1.66955	9.54083	8.80137	9.23192	9.06761	P	P	5.34014e-08	6.85068e-13	Homo sapiens	2014-05-13	miRNA	miRBase	hsa-miR-4739	17:77681025-77681049 (-)	25	AAGGGAGGAGGAGCGGAGGGGCCCU	hsa-miR-4739_st	MIMAT0019868	---	---	---	hsa-miR-4739	hsa-miR-4739	hsa-miR-4739	hsa-miR-4739	hsa-miR-4739
hsa-miR-4740-5p_st	1.55121	1.77599	1.1426	1.92019	1.0117	A	A	0.322055	0.343414	Homo sapiens	2014-05-13	miRNA	miRBase	hsa-miR-4740-5p	17:79374553-79374574 (-)	22	AGGACUGAUCCUCUCGGGCAGG	hsa-miR-4740-5p_st	MIMAT0019869	ENST00000307745 // antisense // intron // 1	---	---	hsa-miR-4740-5p	hsa-miR-4740-5p	hsa-miR-4740-5p	hsa-miR-4740-5p	hsa-miR-4740-5p
hsa-miR-4749-5p_st	1.79719	6.21313	5.36739	6.00949	5.53078	P	P	0.00171386	0.000126735	Homo sapiens	2014-05-13	miRNA	miRBase	hsa-miR-4749-5p	19:50357850-50357871 (+)	22	UGCGGGGACAGGCCAGGGCAUC	hsa-miR-4749-5p_st	MIMAT0019885	ENST00000221557 // sense // 3UTR // 3 /// ENST00000391842 // sense // 3UTR // 3	---	---	hsa-miR-4749-5p	hsa-miR-4749-5p	hsa-miR-4749-5p	hsa-miR-4749-5p	hsa-miR-4749-5p
hsa-miR-4750_st	2.1341	5.19748	4.10385	5.03605	4.13576	P	P	0.00136202	0.00114829	Homo sapiens	2014-05-13	miRNA	miRBase	hsa-miR-4750	19:50391434-50391455 (+)	22	CUCGGGCGGAGGUGGUUGAGUG	hsa-miR-4750_st	MIMAT0019887	ENST00000221543 // sense // 3UTR // 16 /// ENST00000535102 // sense // 3UTR // 15	---	---	hsa-miR-4750	hsa-miR-4750	hsa-miR-4750	hsa-miR-4750	hsa-miR-4750
hsa-miR-4758-5p_st	1.99727	7.0121	6.01407	6.77412	6.15994	P	P	0.000421213	6.92743e-05	Homo sapiens	2014-05-13	miRNA	miRBase	hsa-miR-4758-5p	20:60907590-60907612 (-)	23	GUGAGUGGGAGCCGGUGGGGCUG	hsa-miR-4758-5p_st	MIMAT0019903	ENST00000252999 // sense // exon // 28 /// OTTHUMT00000080014 // sense // exon // 28	---	---	hsa-miR-4758-5p	hsa-miR-4758-5p	hsa-miR-4758-5p	hsa-miR-4758-5p	hsa-miR-4758-5p
hsa-miR-4767_st	2.66724	4.90196	3.48661	4.81908	3.5952	A	A	0.517894	0.324413	Homo sapiens	2014-05-13	miRNA	miRBase	hsa-miR-4767	X:7065910-7065932 (+)	23	CGCGGGCGCUCCUGGCCGCCGCC	hsa-miR-4767_st	MIMAT0019919	ENST00000381077 // antisense // intron // 1 /// ENST00000412827 // antisense // intron // 1 /// ENST00000424830 // antisense // intron // 1 /// ENST00000486446 // antisense // intron // 1 /// ENST00000498474 // antisense // intron // 1 /// ENST00000540122 // antisense // intron // 1 /// ENST00000544385 // antisense // intron // 4 /// OTTHUMT00000055683 // antisense // intron // 1 /// OTTHUMT00000…	---	---	hsa-miR-4767	hsa-miR-4767	hsa-miR-4767	hsa-miR-4767	hsa-miR-4767
hsa-miR-4787-5p_st	2.01775	12.12	11.1072	11.8346	11.2789	P	P	6.39968e-14	6.39968e-14	Homo sapiens	2014-05-13	miRNA	miRBase	hsa-miR-4787-5p	3:50712524-50712545 (+)	22	GCGGGGGUGGCGGCGGCAUCCC	hsa-miR-4787-5p_st	MIMAT0019956	---	---	---	hsa-miR-4787-5p	hsa-miR-4787-5p	hsa-miR-4787-5p	hsa-miR-4787-5p	hsa-miR-4787-5p
hsa-miR-4800-3p_st	1.75566	2.93432	2.12231	3.01863	1.85414	P	P	0.000581276	0.00420915	Homo sapiens	2014-05-13	miRNA	miRBase	hsa-miR-4800-3p	4:2251818-2251836 (-)	19	CAUCCGUCCGUCUGUCCAC	hsa-miR-4800-3p_st	MIMAT0019979	ENST00000337190 // sense // 3UTR // 6 /// ENST00000513372 // sense // exon // 3 /// ENST00000537353 // sense // 3UTR // 5 /// OTTHUMT00000206519 // sense // 3UTR // 6 /// OTTHUMT00000357529 // sense // exon // 3	---	---	hsa-miR-4800-3p	hsa-miR-4800-3p	hsa-miR-4800-3p	hsa-miR-4800-3p	hsa-miR-4800-3p
hsa-miR-483-5p_st	1.79614	5.18099	4.3361	5.05878	4.54136	P	P	7.12965e-07	1.51321e-06	Homo sapiens	2014-05-13	miRNA	miRBase	hsa-miR-483-5p	11:2155411-2155432 (-)	22	AAGACGGGAGGAAAGAAGGGAG	hsa-miR-483-5p_st	MIMAT0004761	ENST00000300632 // sense // intron // 3 /// ENST00000337883 // sense // intron // 2 /// ENST00000356578 // sense // intron // 5 /// ENST00000381319 // sense // intron // 5 /// ENST00000381379 // sense // intron // 2 /// ENST00000381389 // sense // intron // 2 /// ENST00000381392 // sense // intron // 2 /// ENST00000381395 // sense // intron // 2 /// ENST00000381406 // sense // intron // 2 /// ENS…	---	MTI // --- // MAPK3 /// microcosm // ENST00000005995 // PRSS21 /// microcosm // ENST00000006251 // ARHGAP8 /// microcosm // ENST00000007414 // OSBPL7 /// microcosm // ENST00000011292 // CPA1 /// microcosm // ENST00000011653 // CD4 /// microcosm // ENST00000024061 // SLC45A4 /// microcosm // ENST00000035307 // CHGUT_HUMAN /// microcosm // ENST00000053867 // GRN /// microcosm // ENST00000064324 // …	hsa-miR-483-5p	hsa-miR-483-5p	hsa-miR-483-5p	hsa-miR-483-5p	hsa-miR-483-5p
hsa-miR-512-3p_st	1.52487	4.57483	3.96614	4.48184	4.08101	P	P	5.04939e-07	2.46293e-06	Homo sapiens	2014-05-13	miRNA	miRBase	hsa-miR-512-3p	19:54169983-54170004 (+) /// 19:54172467-54172488 (+)	22	AAGUGCUGUCAUAGCUGAGGUC	hsa-miR-512-3p_st	MIMAT0002823	ENST00000384913 // sense // exon // 1	hsa-mir-512-1 // 19:54169933-54170016 (+) /// hsa-mir-512-2 // 19:54172411-54172508 (+) /// hsa-mir-498 // 19:54177451-54177574 (+) /// hsa-mir-520e // 19:54178965-54179051 (+) /// hsa-mir-515-1 // 19:54182257-54182339 (+) /// hsa-mir-1323 // 19:54175222-54175294 (+)	microcosm // ENST00000004103 // TMEM176A /// microcosm // ENST00000007660 // DLX6 /// microcosm // ENST00000010132 // DYRK4 /// microcosm // ENST00000011684 // PLEKHG6 /// microcosm // ENST00000014761 // RWDD2 /// microcosm // ENST00000035383 // LRRC7 /// microcosm // ENST00000037502 // MYOC /// microcosm // ENST00000164640 // PDZD4 /// microcosm // ENST00000182065 // CUL1 /// microcosm // ENST00…	hsa-miR-512-3p	hsa-miR-512-3p	hsa-miR-512-3p	hsa-miR-512-3p	hsa-miR-512-3p
hsa-miR-517a_st	5.68351	3.84922	1.34244	3.84929	1.29194	P	A	8.10005e-06	0.104865	Homo sapiens	2014-05-13	miRNA	miRBase	hsa-miR-517a	19:54215575-54215596 (+)	22	AUCGUGCAUCCCUUUAGAGUGU	hsa-miR-517a_st	MIMAT0002852	---	hsa-mir-518b // 19:54205991-54206073 (+) /// hsa-mir-526a-1 // 19:54209506-54209590 (+) /// hsa-mir-520c // 19:54210707-54210793 (+) /// hsa-mir-518c // 19:54211989-54212089 (+) /// hsa-mir-524 // 19:54214256-54214342 (+) /// hsa-mir-517a // 19:54215522-54215608 (+) /// hsa-mir-519d // 19:54216601-54216688 (+) /// hsa-mir-521-2 // 19:54219848-54219934 (+) /// hsa-mir-520d // 19:54223350-54223436 …	microcosm // ENST00000000442 // ESRRA /// microcosm // ENST00000005374 // C7orf24 /// microcosm // ENST00000007510 // SNX26 /// microcosm // ENST00000010404 // MGST1 /// microcosm // ENST00000011989 // CYP4F3 /// microcosm // ENST00000017003 // XYLT2 /// microcosm // ENST00000046794 // LCP2 /// microcosm // ENST00000057513 // TNIP3 /// microcosm // ENST00000158526 // FAM50A /// microcosm // ENST0…	hsa-miR-517a	hsa-miR-517a	hsa-miR-517a	hsa-miR-517a	hsa-miR-517a
hsa-miR-518d-5p_st	1.94018	1.38212	0.425926	1.5413	0.290987	P	A	0.0304533	0.67742	Homo sapiens	2014-05-13	miRNA	miRBase	hsa-miR-518d-5p	19:54238146-54238167 (+)	22	CUCUAGAGGGAAGCACUUUCUG	hsa-miR-518d-5p_st	MIMAT0005456	---	hsa-mir-516b-2 // 19:54228696-54228780 (+) /// hsa-mir-526a-2 // 19:54230176-54230240 (+) /// hsa-mir-518e // 19:54233092-54233179 (+) /// hsa-mir-518a-1 // 19:54234260-54234344 (+) /// hsa-mir-518d // 19:54238131-54238217 (+) /// hsa-mir-516b-1 // 19:54240099-54240188 (+) /// hsa-mir-518a-2 // 19:54242587-54242673 (+) /// hsa-mir-517c // 19:54244567-54244661 (+) /// hsa-mir-520h // 19:54245766-5…	microcosm // ENST00000000412 // M6PR /// microcosm // ENST00000002596 // HS3ST1 /// microcosm // ENST00000003100 // CYP51A1 /// microcosm // ENST00000005180 // CCL26 /// microcosm // ENST00000005558 // IFRD1 /// microcosm // ENST00000007264 // RPUSD1 /// microcosm // ENST00000013894 // ABHD5 /// microcosm // ENST00000040663 // NP_115661.1 /// microcosm // ENST00000053243 // TNFRSF17 /// microcosm…	hsa-miR-518d-5p	hsa-miR-518d-5p	hsa-miR-518d-5p	hsa-miR-518d-5p	hsa-miR-518d-5p
hsa-miR-519a-star_st	1.75566	1.40351	0.591496	1.5552	0.390711	A	A	0.121902	0.307782	Homo sapiens	2014-05-13	miRNA	miRBase	hsa-miR-519a-star	19:54255665-54255686 (+)	22	CUCUAGAGGGAAGCGCUUUCUG	hsa-miR-519a-star_st	MIMAT0005452	---	hsa-mir-520h // 19:54245766-54245853 (+) /// hsa-mir-521-1 // 19:54251890-54251976 (+) /// hsa-mir-522 // 19:54254465-54254551 (+) /// hsa-mir-519a-1 // 19:54255651-54255735 (+) /// hsa-mir-527 // 19:54257272-54257356 (+) /// hsa-mir-516a-1 // 19:54259995-54260084 (+) /// hsa-mir-516a-2 // 19:54264387-54264476 (+) /// hsa-mir-519a-2 // 19:54265598-54265684 (+) /// hsa-mir-1283-2 // 19:54261486-54…	---	hsa-miR-519a*	hsa-miR-519a-3p	hsa-miR-519a*	hsa-miR-519a-3p	hsa-miR-519a*
hsa-miR-526b_st	2.09604	1.46339	0.395721	1.62148	0.316315	A	A	0.0649004	0.834448	Homo sapiens	2014-05-13	miRNA	miRBase	hsa-miR-526b	19:54197660-54197682 (+)	23	CUCUUGAGGGAAGCACUUUCUGU	hsa-miR-526b_st	MIMAT0002835	---	hsa-mir-515-2 // 19:54188263-54188345 (+) /// hsa-mir-519c // 19:54189723-54189809 (+) /// hsa-mir-520a // 19:54194135-54194219 (+) /// hsa-mir-526b // 19:54197647-54197729 (+) /// hsa-mir-519b // 19:54198467-54198547 (+) /// hsa-mir-525 // 19:54200787-54200871 (+) /// hsa-mir-523 // 19:54201639-54201725 (+) /// hsa-mir-518f // 19:54203269-54203355 (+) /// hsa-mir-520b // 19:54204481-54204541 (+)…	microcosm // ENST00000002829 // SEMA3F /// microcosm // ENST00000005386 // NP_078880.1 /// microcosm // ENST00000006101 // COPZ2 /// microcosm // ENST00000006275 // TRAPPC6A /// microcosm // ENST00000046967 // ADRB1 /// microcosm // ENST00000053867 // GRN /// microcosm // ENST00000156499 // KLK14 /// microcosm // ENST00000156626 // ST6GALNAC1 /// microcosm // ENST00000182377 // MLSTD1 /// microco…	hsa-miR-526b	hsa-miR-526b	hsa-miR-526b	hsa-miR-526b	hsa-miR-526b
hsa-miR-542-3p_st	1.51849	1.35461	0.751968	1.43652	0.614127	P	A	0.0329162	0.522844	Homo sapiens	2014-05-13	miRNA	miRBase	hsa-miR-542-3p	X:133675394-133675415 (-)	22	UGUGACAGAUUGAUAACUGAAA	hsa-miR-542-3p_st	MIMAT0003389	---	hsa-mir-424 // X:133680644-133680741 (-) /// hsa-mir-450a-1 // X:133674371-133674461 (-) /// hsa-mir-450a-2 // X:133674538-133674637 (-) /// hsa-mir-503 // X:133680358-133680428 (-) /// hsa-mir-542 // X:133675371-133675467 (-) /// hsa-mir-450b // X:133674215-133674292 (-)	MTI // --- // ILK /// microcosm // ENST00000007699 // YBX2 /// microcosm // ENST00000014914 // GPRC5A /// microcosm // ENST00000082259 // DNAH2 /// microcosm // ENST00000156471 // AQR /// microcosm // ENST00000156476 // KLK13 /// microcosm // ENST00000164139 // PYGM /// microcosm // ENST00000168148 // SPP2 /// microcosm // ENST00000200135 // ZW10 /// microcosm // ENST00000200457 // TRIP6 /// micr…	hsa-miR-542-3p	hsa-miR-542-3p	hsa-miR-542-3p	hsa-miR-542-3p	hsa-miR-542-3p
hsa-miR-548ai_st	1.61938	1.11695	0.42151	1.27523	0.379821	P	A	0.0198787	0.336573	Homo sapiens	2014-05-13	miRNA	miRBase	hsa-miR-548ai	6:99572500-99572521 (+)	22	AAAGGUAAUUGCAGUUUUUCCC	hsa-miR-548ai_st	MIMAT0018989	---	---	---	hsa-miR-548ai	hsa-miR-548ai	hsa-miR-548ai	hsa-miR-548ai	hsa-miR-548ai
hsa-miR-549_st	2.24985	1.7316	0.561774	1.91446	0.409994	P	A	0.00876623	0.487536	Homo sapiens	2014-05-13	miRNA	miRBase	hsa-miR-549	15:81134334-81134354 (-)	21	UGACAACUAUGGAUGAGCUCU	hsa-miR-549_st	MIMAT0003333	ENST00000220244 // antisense // intron // 1 /// ENST00000356249 // antisense // intron // 1 /// ENST00000394683 // antisense // intron // 1 /// ENST00000394685 // antisense // intron // 1 /// OTTHUMT00000291389 // antisense // intron // 1 /// OTTHUMT00000313748 // antisense // intron // 1 /// OTTHUMT00000313749 // antisense // intron // 1	---	microcosm // ENST00000002596 // HS3ST1 /// microcosm // ENST00000005180 // CCL26 /// microcosm // ENST00000005284 // CACNG3 /// microcosm // ENST00000005558 // IFRD1 /// microcosm // ENST00000011619 // RANBP9 /// microcosm // ENST00000013894 // ABHD5 /// microcosm // ENST00000022615 // VDAC3 /// microcosm // ENST00000025399 // STRAP /// microcosm // ENST00000031146 // SLC39A9 /// microcosm // ENS…	hsa-miR-549	hsa-miR-549	hsa-miR-549	hsa-miR-549	hsa-miR-549
hsa-miR-551b-star_st	2.1193	2.91474	1.83115	3.02817	1.63852	P	P	0.000187707	0.00669724	Homo sapiens	2014-05-13	miRNA	miRBase	hsa-miR-551b-star	3:168269663-168269684 (+)	22	GAAAUCAAGCGUGGGUGAGACC	hsa-miR-551b-star_st	MIMAT0004794	ENST00000431685 // sense // intron // 4 /// ENST00000506760 // sense // intron // 1 /// OTTHUMT00000336751 // sense // intron // 4 /// OTTHUMT00000351387 // sense // intron // 1	---	microcosm // ENST00000004921 // CCL18 /// microcosm // ENST00000040584 // HOXC8 /// microcosm // ENST00000054668 // UTS2 /// microcosm // ENST00000072869 // ADCK2 /// microcosm // ENST00000075322 // ENPP2 /// microcosm // ENST00000157812 // PSMC4 /// microcosm // ENST00000158771 // DERL2 /// microcosm // ENST00000168148 // SPP2 /// microcosm // ENST00000170564 // GPATCH1 /// microcosm // ENST0000…	hsa-miR-551b*	hsa-miR-551b-3p	hsa-miR-551b*	hsa-miR-551b-3p	hsa-miR-551b*
hsa-miR-601_st	1.58607	2.20328	1.53782	2.34172	1.36165	P	P	0.0115555	0.0350008	Homo sapiens	2014-05-13	miRNA	miRBase	hsa-miR-601	9:126164846-126164867 (-)	22	UGGUCUAGGAUUGUUGGAGGAG	hsa-miR-601_st	MIMAT0003269	ENST00000373620 // sense // intron // 20 /// ENST00000373624 // sense // intron // 20 /// ENST00000394215 // sense // intron // 19 /// ENST00000394219 // sense // intron // 18 /// ENST00000473039 // sense // intron // 15 /// ENST00000475421 // sense // intron // 1 /// ENST00000542603 // sense // intron // 11 /// OTTHUMT00000053997 // sense // intron // 20 /// OTTHUMT00000053999 // sense // intron…	---	microcosm // ENST00000005180 // CCL26 /// microcosm // ENST00000035383 // LRRC7 /// microcosm // ENST00000042931 // BEST2 /// microcosm // ENST00000045065 // PARP3 /// microcosm // ENST00000054650 // THAP3 /// microcosm // ENST00000057513 // TNIP3 /// microcosm // ENST00000158009 // FNDC8 /// microcosm // ENST00000170150 // BPIL1 /// microcosm // ENST00000171757 // P2RY10 /// microcosm // ENST000…	hsa-miR-601	hsa-miR-601	hsa-miR-601	hsa-miR-601	hsa-miR-601
hsa-miR-602_st	2.3891	4.04313	2.78666	4.07123	2.63364	A	A	0.376035	0.16657	Homo sapiens	2014-05-13	miRNA	miRBase	hsa-miR-602	9:140732886-140732908 (+)	23	GACACGGGCGACAGCUGCGGCCC	hsa-miR-602_st	MIMAT0003270	ENST00000462942 // sense // intron // 20 /// OTTHUMT00000055373 // sense // intron // 20	---	microcosm // ENST00000006777 // NM_001040457.1 /// microcosm // ENST00000007390 // C16orf42 /// microcosm // ENST00000017003 // XYLT2 /// microcosm // ENST00000019103 // SCTR /// microcosm // ENST00000024061 // SLC45A4 /// microcosm // ENST00000025469 // PLEKHO1 /// microcosm // ENST00000026218 // PIGQ /// microcosm // ENST00000158526 // FAM50A /// microcosm // ENST00000160827 // KIF22 /// microc…	hsa-miR-602	hsa-miR-602	hsa-miR-602	hsa-miR-602	hsa-miR-602
hsa-miR-619_st	1.57114	1.0602	0.408386	1.25002	0.301537	A	A	0.613746	0.943766	Homo sapiens	2014-05-13	miRNA	miRBase	hsa-miR-619	12:109230699-109230722 (-)	24	GACCUGGACAUGUUUGUGCCCAGU	hsa-miR-619_st	MIMAT0003288	ENST00000326495 // sense // intron // 2 /// ENST00000360239 // sense // intron // 2	---	microcosm // ENST00000003084 // CFTR /// microcosm // ENST00000006251 // ARHGAP8 /// microcosm // ENST00000006967 // JHDM1D /// microcosm // ENST00000007390 // C16orf42 /// microcosm // ENST00000010299 // FAM76A /// microcosm // ENST00000042931 // BEST2 /// microcosm // ENST00000053243 // TNFRSF17 /// microcosm // ENST00000158009 // FNDC8 /// microcosm // ENST00000159111 // JMJD2B /// microcosm /…	hsa-miR-619	hsa-miR-619	hsa-miR-619	hsa-miR-619	hsa-miR-619
hsa-miR-638_st	1.99227	10.8558	9.86139	10.718	10.1061	P	P	2.69643e-13	4.5797e-14	Homo sapiens	2014-05-13	miRNA	miRBase	hsa-miR-638	19:10829095-10829119 (+)	25	AGGGAUCGCGGGCGGGUGGCGGCCU	hsa-miR-638_st	MIMAT0003308	ENST00000314646 // sense // intron // 1 /// ENST00000355667 // sense // intron // 1 /// ENST00000359692 // sense // intron // 1 /// ENST00000389252 // sense // intron // 1 /// ENST00000389253 // sense // intron // 1 /// ENST00000408974 // sense // intron // 1	---	MTI // --- // OSCP1 /// microcosm // ENST00000006750 // CD79B /// microcosm // ENST00000006777 // NM_001040457.1 /// microcosm // ENST00000045065 // PARP3 /// microcosm // ENST00000156499 // KLK14 /// microcosm // ENST00000162044 // TMEM161A /// microcosm // ENST00000170168 // REXO1 /// microcosm // ENST00000171214 // RDH8 /// microcosm // ENST00000182290 // TSPAN32 /// microcosm // ENST000001919…	hsa-miR-638	hsa-miR-638	hsa-miR-638	hsa-miR-638	hsa-miR-638
hsa-miR-642b_st	1.58065	4.54177	3.88125	4.50437	4.10055	P	P	3.50278e-06	2.57824e-05	Homo sapiens	2014-05-13	miRNA	miRBase	hsa-miR-642b	19:46178199-46178220 (-)	22	AGACACAUUUGGAGAGGGACCC	hsa-miR-642b_st	MIMAT0018444	ENST00000263281 // antisense // intron // 7 /// ENST00000304207 // antisense // intron // 6 /// ENST00000385039 // antisense // exon // 1	hsa-mir-642a // 19:46178186-46178282 (+) /// hsa-mir-642b // 19:46178190-46178266 (-)	---	hsa-miR-642b	hsa-miR-642b	hsa-miR-642b	hsa-miR-642b	hsa-miR-642b
hsa-miR-646_st	1.62842	0.777383	0.0739142	0.927508	0.0186768	A	A	0.578218	0.996303	Homo sapiens	2014-05-13	miRNA	miRBase	hsa-miR-646	20:58883592-58883610 (+)	19	AAGCAGCUGCCUCUGAGGC	hsa-miR-646_st	MIMAT0003316	ENST00000421257 // sense // intron // 1 /// ENST00000432910 // sense // intron // 3 /// ENST00000437035 // sense // intron // 1 /// OTTHUMT00000079947 // sense // intron // 3 /// OTTHUMT00000079949 // sense // intron // 1 /// OTTHUMT00000079950 // sense // intron // 1	---	microcosm // ENST00000004980 // SENP1 /// microcosm // ENST00000006275 // TRAPPC6A /// microcosm // ENST00000026218 // PIGQ /// microcosm // ENST00000085068 // ISOC2 /// microcosm // ENST00000085219 // CD22 /// microcosm // ENST00000156499 // KLK14 /// microcosm // ENST00000158009 // FNDC8 /// microcosm // ENST00000158526 // FAM50A /// microcosm // ENST00000167462 // LLGL2 /// microcosm // ENST00…	hsa-miR-646	hsa-miR-646	hsa-miR-646	hsa-miR-646	hsa-miR-646
hsa-miR-665_st	2.25042	3.73209	2.56189	3.73448	2.75072	P	P	0.00930483	0.0259968	Homo sapiens	2014-05-13	miRNA	miRBase	hsa-miR-665	14:101341412-101341431 (+)	20	ACCAGGAGGCUGAGGCCCCU	hsa-miR-665_st	MIMAT0004952	---	hsa-mir-127 // 14:101349316-101349412 (+) /// hsa-mir-136 // 14:101351039-101351120 (+) /// hsa-mir-337 // 14:101340830-101340922 (+) /// hsa-mir-431 // 14:101347344-101347457 (+) /// hsa-mir-433 // 14:101348223-101348315 (+) /// hsa-mir-493 // 14:101335397-101335485 (+) /// hsa-mir-432 // 14:101350820-101350913 (+) /// hsa-mir-665 // 14:101341370-101341441 (+)	microcosm // ENST00000000233 // ARF5 /// microcosm // ENST00000005340 // DVL2 /// microcosm // ENST00000006750 // CD79B /// microcosm // ENST00000007699 // YBX2 /// microcosm // ENST00000037502 // MYOC /// microcosm // ENST00000056217 // ARHGEF5 /// microcosm // ENST00000155858 // TRPM5 /// microcosm // ENST00000162044 // TMEM161A /// microcosm // ENST00000163059 // COASY /// microcosm // ENST000…	hsa-miR-665	hsa-miR-665	hsa-miR-665	hsa-miR-665	hsa-miR-665
hsa-miR-720_st	1.65616	5.69425	4.96641	5.49025	5.03894	P	P	3.85129e-08	7.44553e-08	Homo sapiens	2014-05-13	miRNA	miRBase	hsa-miR-720	3:164059155-164059171 (+)	17	UCUCGCUGGGGCCUCCA	hsa-miR-720_st	MIMAT0005954	---	---	---	hsa-miR-720	hsa-miR-720	hsa-miR-720	hsa-miR-720	hsa-miR-720
hsa-miR-762_st	2.84431	10.3593	8.85126	10.1723	9.10976	P	P	2.37487e-09	6.41686e-10	Homo sapiens	2014-05-13	miRNA	miRBase	hsa-miR-762	16:30905272-30905293 (+)	22	GGGGCUGGGGCCGGGGCCGAGC	hsa-miR-762_st	MIMAT0010313	ENST00000215115 // antisense // 5UTR // 1 /// ENST00000380317 // antisense // 5UTR // 1 /// OTTHUMT00000255547 // antisense // 5UTR // 1 /// OTTHUMT00000255548 // antisense // 5UTR // 1	---	MTI // --- // AMD1	hsa-miR-762	hsa-miR-762	hsa-miR-762	hsa-miR-762	hsa-miR-762
hsa-miR-892a_st	1.61938	0.976895	0.281454	1.09132	0.19591	A	A	0.367946	0.997848	Homo sapiens	2014-05-13	miRNA	miRBase	hsa-miR-892a	X:145078197-145078217 (-)	21	CACUGUGUCCUUUCUGCGUAG	hsa-miR-892a_st	MIMAT0004907	---	hsa-mir-892a // X:145078187-145078261 (-) /// hsa-mir-890 // X:145075793-145075869 (-) /// hsa-mir-891b // X:145082571-145082649 (-) /// hsa-mir-888 // X:145076302-145076378 (-) /// hsa-mir-892b // X:145078716-145078792 (-)	microcosm // ENST00000007516 // NDUFAB1 /// microcosm // ENST00000011989 // CYP4F3 /// microcosm // ENST00000017003 // XYLT2 /// microcosm // ENST00000023939 // C20orf43 /// microcosm // ENST00000029410 // B4GALT7 /// microcosm // ENST00000037502 // MYOC /// microcosm // ENST00000078652 // Q6ZU30_HUMAN /// microcosm // ENST00000156626 // ST6GALNAC1 /// microcosm // ENST00000163059 // COASY /// mi…	hsa-miR-892a	hsa-miR-892a	hsa-miR-892a	hsa-miR-892a	hsa-miR-892a
hsa-miR-939_st	3.76373	5.19748	3.28532	5.03605	3.27225	P	P	0.0295044	0.0236346	Homo sapiens	2014-05-13	miRNA	miRBase	hsa-miR-939	8:145619408-145619431 (-)	24	UGGGGAGCUGAGGCUCUGGGGGUG	hsa-miR-939_st	MIMAT0004982	ENST00000349769 // sense // exon // 34 /// ENST00000526271 // sense // exon // 3 /// ENST00000531480 // sense // exon // 3 /// ENST00000531727 // sense // exon // 2 /// ENST00000532725 // sense // exon // 1 /// ENST00000532935 // sense // exon // 4 /// OTTHUMT00000382422 // sense // exon // 34 /// OTTHUMT00000382423 // sense // exon // 1 /// OTTHUMT00000382424 // sense // exon // 3 /// OTTHUMT000…	hsa-mir-939 // 8:145619364-145619445 (-) /// hsa-mir-1234 // 8:145625476-145625559 (-)	MTI // --- // AMPD2 /// microcosm // ENST00000000233 // ARF5 /// microcosm // ENST00000003607 // POLDIP2 /// microcosm // ENST00000006101 // COPZ2 /// microcosm // ENST00000006839 // SCN4A /// microcosm // ENST00000007510 // SNX26 /// microcosm // ENST00000007699 // YBX2 /// microcosm // ENST00000012443 // PPP5C /// microcosm // ENST00000046967 // ADRB1 /// microcosm // ENST00000053867 // GRN ///…	hsa-miR-939	hsa-miR-939	hsa-miR-939	hsa-miR-939	hsa-miR-939

## Sheet: HL60 only
Lists of upregulated miRNAs in terminally differentiated HL60 cells.
	Fold change	Normalized data (log2)		Raw data (log2)		Detection		Detection p-value		Annotation															Target predicition
Probe Set ID	HL60+TPA/ HL60+Mock	HL60+TPA	HL60+Mock	HL60+TPA	HL60+Mock	HL60+TPA	HL60+Mock	HL60+TPA	HL60+Mock	Species Scientific Name	Annotation Date	Sequence Type	Sequence Source	Transcript ID(Array Design)	Alignments	Sequence Length	Sequence	Probe Set Name	Accession	Genome Context	Clustered miRNAs within 10kb	Target Genes	Transcript ID(Array Design)	Transcript ID(Array Design)	miRBase search	TargetScan Targets	microRNA.org Targets
hsa-miR-10b-star_st	1.7355	4.58243	3.78708	4.86528	4.20393	P	P	2.74942e-07	2.46029e-06	Homo sapiens	2014-05-13	miRNA	miRBase	hsa-miR-10b-star	2:177015096-177015117 (+)	22	ACAGAUUCGAUUCUAGGGGAAU	hsa-miR-10b-star_st	MIMAT0004556	ENST00000432796 // sense // intron // 1 /// OTTHUMT00000334248 // sense // intron // 1	---	MTI // --- // AMMECR1 /// microcosm // ENST00000005226 // USH1C /// microcosm // ENST00000006275 // TRAPPC6A /// microcosm // ENST00000014761 // RWDD2 /// microcosm // ENST00000014930 // HEBP1 /// microcosm // ENST00000020945 // SNAI2 /// microcosm // ENST00000038176 // NSMAF /// microcosm // ENST00000157600 // LMCD1 /// microcosm // ENST00000161006 // PRSS22 /// microcosm // ENST00000162330 // B…	hsa-miR-10b*	hsa-miR-10b-3p	hsa-miR-10b*	hsa-miR-10b-3p	hsa-miR-10b*
hsa-miR-1208_st	1.85325	1.95712	1.06706	2.29579	0.884269	P	A	0.00974638	0.383864	Homo sapiens	2014-05-13	miRNA	miRBase	hsa-miR-1208	8:129162373-129162392 (+)	20	UCACUGUUCAGACAGGCGGA	hsa-miR-1208_st	MIMAT0005873	---	---	---	hsa-miR-1208	hsa-miR-1208	hsa-miR-1208	hsa-miR-1208	hsa-miR-1208
hsa-miR-1245b-3p_st	1.50162	1.58388	0.997353	2.0894	0.910616	P	A	0.0314256	0.274517	Homo sapiens	2014-05-13	miRNA	miRBase	hsa-miR-1245b-3p	2:189842825-189842846 (-)	22	UCAGAUGAUCUAAAGGCCUAUA	hsa-miR-1245b-3p_st	MIMAT0019951	ENST00000304636 // antisense // intron // 1 /// ENST00000317840 // antisense // intron // 1 /// ENST00000408575 // antisense // exon // 1 /// ENST00000470167 // antisense // intron // 1 /// OTTHUMT00000255899 // antisense // intron // 1 /// OTTHUMT00000313499 // antisense // intron // 1	hsa-mir-1245 // 2:189842818-189842887 (+) /// hsa-mir-1245b // 2:189842819-189842887 (-)	---	hsa-miR-1245b-3p	hsa-miR-1245b-3p	hsa-miR-1245b-3p	hsa-miR-1245b-3p	hsa-miR-1245b-3p
hsa-miR-1263_st	1.55316	3.00856	2.37335	3.14828	2.61724	P	P	0.00133912	0.00373464	Homo sapiens	2014-05-13	miRNA	miRBase	hsa-miR-1263	3:163889311-163889332 (-)	22	AUGGUACCCUGGCAUACUGAGU	hsa-miR-1263_st	MIMAT0005915	---	---	---	hsa-miR-1263	hsa-miR-1263	hsa-miR-1263	hsa-miR-1263	hsa-miR-1263
hsa-miR-1272_st	1.5735	2.25713	1.60316	2.58446	1.4631	P	A	0.00832249	0.0785091	Homo sapiens	2014-05-13	miRNA	miRBase	hsa-miR-1272	15:65054670-65054695 (-)	26	GAUGAUGAUGGCAGCAAAUUCUGAAA	hsa-miR-1272_st	MIMAT0005925	ENST00000300069 // sense // intron // 1	---	---	hsa-miR-1272	hsa-miR-1272	hsa-miR-1272	hsa-miR-1272	hsa-miR-1272
hsa-miR-1305_st	2.1961	1.75748	0.622534	2.09737	0.309067	A	A	0.115321	0.926173	Homo sapiens	2014-05-13	miRNA	miRBase	hsa-miR-1305	4:183090496-183090517 (+)	22	UUUUCAACUCUAAUGGGAGAGA	hsa-miR-1305_st	MIMAT0005893	ENST00000505389 // sense // intron // 1 /// ENST00000512480 // sense // intron // 1 /// ENST00000513201 // sense // intron // 1 /// OTTHUMT00000361735 // sense // intron // 1 /// OTTHUMT00000361737 // sense // intron // 1 /// OTTHUMT00000361751 // sense // intron // 1	---	---	hsa-miR-1305	hsa-miR-1305	hsa-miR-1305	hsa-miR-1305	hsa-miR-1305
hsa-miR-138-2-star_st	2.09515	4.4002	3.33315	4.29496	3.53815	P	P	5.74229e-06	0.000197362	Homo sapiens	2014-05-13	miRNA	miRBase	hsa-miR-138-2-star	16:56892486-56892507 (+)	22	GCUAUUUCACGACACCAGGGUU	hsa-miR-138-2-star_st	MIMAT0004596	---	---	microcosm // ENST00000013894 // ABHD5 /// microcosm // ENST00000014935 // DNASE1L1 /// microcosm // ENST00000054950 // RCN1 /// microcosm // ENST00000056233 // NFE2L3 /// microcosm // ENST00000072644 // YIPF1 /// microcosm // ENST00000155840 // KCNQ1 /// microcosm // ENST00000163059 // COASY /// microcosm // ENST00000164305 // PIGB /// microcosm // ENST00000193391 // IMPG2 /// microcosm // ENST00…	hsa-miR-138-2*	hsa-miR-138-2-3p	hsa-miR-138-2*	hsa-miR-138-2-3p	hsa-miR-138-2*
hsa-miR-145_st	1.845	2.11576	1.23214	2.41297	1.11168	P	A	0.0564896	0.552655	Homo sapiens	2014-05-13	miRNA	miRBase	hsa-miR-145	5:148810224-148810246 (+)	23	GUCCAGUUUUCCCAGGAAUCCCU	hsa-miR-145_st	MIMAT0000437	---	hsa-mir-143 // 5:148808481-148808586 (+) /// hsa-mir-145 // 5:148810209-148810296 (+)	MTI // --- // MYO5A /// microcosm // ENST00000002165 // FUCA2 /// microcosm // ENST00000009589 // RPS20 /// microcosm // ENST00000012049 // QPCTL /// microcosm // ENST00000015926 // GRIPAP1 /// microcosm // ENST00000019103 // SCTR /// microcosm // ENST00000045065 // PARP3 /// microcosm // ENST00000055335 // PPP1R3F /// microcosm // ENST00000072869 // ADCK2 /// microcosm // ENST00000085068 // ISOC…	hsa-miR-145	hsa-miR-145	hsa-miR-145	hsa-miR-145	hsa-miR-145
hsa-miR-1468_st	1.84153	2.93697	2.05606	3.04558	2.01917	P	A	0.0326482	0.205427	Homo sapiens	2014-05-13	miRNA	miRBase	hsa-miR-1468	X:63005935-63005955 (-)	21	CUCCGUUUGCCUGUUUCGCUG	hsa-miR-1468_st	MIMAT0006789	---	---	---	hsa-miR-1468	hsa-miR-1468	hsa-miR-1468	hsa-miR-1468	hsa-miR-1468
hsa-miR-1471_st	1.81214	4.57925	3.72156	4.76	4.13516	P	A	0.0247945	0.144942	Homo sapiens	2014-05-13	miRNA	miRBase	hsa-miR-1471	2:232756987-232757008 (-)	22	GCCCGCGUGUGGAGCCAGGUGU	hsa-miR-1471_st	MIMAT0007349	---	---	---	hsa-miR-1471	hsa-miR-1471	hsa-miR-1471	hsa-miR-1471	hsa-miR-1471
hsa-miR-147b_st	2.26987	3.04414	1.86153	3.39113	1.99732	P	P	0.0012015	0.0185042	Homo sapiens	2014-05-13	miRNA	miRBase	hsa-miR-147b	15:45725296-45725317 (+)	22	GUGUGCGGAAAUGCUUCUGCUA	hsa-miR-147b_st	MIMAT0004928	ENST00000344300 // sense // exon // 4 /// ENST00000396650 // sense // exon // 5 /// OTTHUMT00000254217 // sense // exon // 4	---	MTI // --- // NDUFA4 /// microcosm // ENST00000002596 // HS3ST1 /// microcosm // ENST00000007660 // DLX6 /// microcosm // ENST00000008180 // IL32 /// microcosm // ENST00000024061 // SLC45A4 /// microcosm // ENST00000078429 // GNA11 /// microcosm // ENST00000163678 // C16orf68 /// microcosm // ENST00000165086 // O15103_HUMAN /// microcosm // ENST00000165524 // PRLH /// microcosm // ENST00000169551…	hsa-miR-147b	hsa-miR-147b	hsa-miR-147b	hsa-miR-147b	hsa-miR-147b
hsa-miR-148a-star_st	1.55776	2.38139	1.74192	2.65943	1.49896	P	A	0.00441008	0.192748	Homo sapiens	2014-05-13	miRNA	miRBase	hsa-miR-148a-star	7:25989580-25989601 (-)	22	AAAGUUCUGAGACACUCCGACU	hsa-miR-148a-star_st	MIMAT0004549	---	---	MTI // --- // ACTR1A /// microcosm // ENST00000005558 // IFRD1 /// microcosm // ENST00000012049 // QPCTL /// microcosm // ENST00000025469 // PLEKHO1 /// microcosm // ENST00000162044 // TMEM161A /// microcosm // ENST00000177648 // ALPK1 /// microcosm // ENST00000187836 // PSG2 /// microcosm // ENST00000187910 // PSG6 /// microcosm // ENST00000202816 // ESF1 /// microcosm // ENST00000205135 // PLEK…	hsa-miR-148a*	hsa-miR-148a-3p	hsa-miR-148a*	hsa-miR-148a-3p	hsa-miR-148a*
hsa-miR-148b_st	1.70254	7.00195	6.23426	7.10618	6.46516	P	P	1.59012e-15	1.02903e-13	Homo sapiens	2014-05-13	miRNA	miRBase	hsa-miR-148b	12:54731062-54731083 (+)	22	UCAGUGCAUCACAGAACUUUGU	hsa-miR-148b_st	MIMAT0000759	ENST00000262061 // sense // intron // 1 /// ENST00000416254 // sense // intron // 1 /// ENST00000455864 // sense // intron // 1	---	MTI // --- // JMJD4 /// microcosm // ENST00000011989 // CYP4F3 /// microcosm // ENST00000017003 // XYLT2 /// microcosm // ENST00000019103 // SCTR /// microcosm // ENST00000039007 // OTC /// microcosm // ENST00000046794 // LCP2 /// microcosm // ENST00000053468 // MRPS10 /// microcosm // ENST00000056233 // NFE2L3 /// microcosm // ENST00000075322 // ENPP2 /// microcosm // ENST00000078445 // CREB3L3 …	hsa-miR-148b	hsa-miR-148b	hsa-miR-148b	hsa-miR-148b	hsa-miR-148b
hsa-miR-149_st	2.37398	6.54791	5.30061	6.75802	5.60709	P	P	8.02047e-08	0.000143652	Homo sapiens	2014-05-13	miRNA	miRBase	hsa-miR-149	2:241395432-241395454 (+)	23	UCUGGCUCCGUGUCUUCACUCCC	hsa-miR-149_st	MIMAT0000450	ENST00000264039 // sense // intron // 1 /// ENST00000404327 // antisense // intron // 1 /// ENST00000404891 // antisense // intron // 1 /// ENST00000420138 // sense // intron // 1 /// ENST00000426280 // sense // intron // 1 /// ENST00000469694 // sense // intron // 1 /// OTTHUMT00000257179 // sense // intron // 1 /// OTTHUMT00000325970 // sense // intron // 1 /// OTTHUMT00000325972 // sense // in…	---	MTI // --- // FOXM1 /// microcosm // ENST00000000233 // ARF5 /// microcosm // ENST00000004921 // CCL18 /// microcosm // ENST00000005905 // KIAA0100 /// microcosm // ENST00000007699 // YBX2 /// microcosm // ENST00000012443 // PPP5C /// microcosm // ENST00000035383 // LRRC7 /// microcosm // ENST00000037502 // MYOC /// microcosm // ENST00000072869 // ADCK2 /// microcosm // ENST00000078445 // CREB3L3…	hsa-miR-149	hsa-miR-149	hsa-miR-149	hsa-miR-149	hsa-miR-149
hsa-miR-150_st	3.1685	4.46449	2.80069	4.75208	3.29423	P	P	1.28218e-05	0.0300846	Homo sapiens	2014-05-13	miRNA	miRBase	hsa-miR-150	19:50004089-50004110 (-)	22	UCUCCCAACCCUUGUACCAGUG	hsa-miR-150_st	MIMAT0000451	---	---	MTI // --- // TP53 /// microcosm // ENST00000000233 // ARF5 /// microcosm // ENST00000005226 // USH1C /// microcosm // ENST00000005558 // IFRD1 /// microcosm // ENST00000007722 // ITGA3 /// microcosm // ENST00000015926 // GRIPAP1 /// microcosm // ENST00000046967 // ADRB1 /// microcosm // ENST00000053243 // TNFRSF17 /// microcosm // ENST00000155840 // KCNQ1 /// microcosm // ENST00000168216 // HSD1…	hsa-miR-150	hsa-miR-150	hsa-miR-150	hsa-miR-150	hsa-miR-150
hsa-miR-181a-2-star_st	1.83634	2.47609	1.59926	2.70678	1.62161	P	A	0.0348823	0.0824926	Homo sapiens	2014-05-13	miRNA	miRBase	hsa-miR-181a-2-star	9:127454797-127454818 (+)	22	ACCACUGACCGUUGACUGUACC	hsa-miR-181a-2-star_st	MIMAT0004558	ENST00000344523 // antisense // intron // 2 /// ENST00000373584 // antisense // intron // 2 /// ENST00000416460 // antisense // intron // 2 /// ENST00000429139 // sense // intron // 1 /// ENST00000487099 // antisense // intron // 2 /// OTTHUMT00000054033 // sense // intron // 1 /// OTTHUMT00000054043 // antisense // intron // 2 /// OTTHUMT00000356283 // antisense // intron // 2 /// OTTHUMT0000035…	hsa-mir-181a-2 // 9:127454721-127454830 (+) /// hsa-mir-181b-2 // 9:127455989-127456077 (+)	MTI // --- // ARID1A /// microcosm // ENST00000003302 // USP28 /// microcosm // ENST00000007708 // PDK2 /// microcosm // ENST00000008391 // TFAP2D /// microcosm // ENST00000010299 // FAM76A /// microcosm // ENST00000046087 // ZPBP /// microcosm // ENST00000053867 // GRN /// microcosm // ENST00000056217 // ARHGEF5 /// microcosm // ENST00000064571 // CBLN4 /// microcosm // ENST00000085068 // ISOC2 …	hsa-miR-181a-2*	hsa-miR-181a-2-3p	hsa-miR-181a-2*	hsa-miR-181a-2-3p	hsa-miR-181a-2*
hsa-miR-193a-5p_st	1.88277	6.49002	5.57717	6.71725	5.85149	P	P	3.36357e-10	1.82241e-07	Homo sapiens	2014-05-13	miRNA	miRBase	hsa-miR-193a-5p	17:29887035-29887056 (+)	22	UGGGUCUUUGCGGGCGAGAUGA	hsa-miR-193a-5p_st	MIMAT0004614	---	---	MTI // --- // CEBPA /// microcosm // ENST00000000233 // ARF5 /// microcosm // ENST00000004982 // HSPB6 /// microcosm // ENST00000005226 // USH1C /// microcosm // ENST00000005286 // TMEM132A /// microcosm // ENST00000006101 // COPZ2 /// microcosm // ENST00000006658 // SPATA20 /// microcosm // ENST00000007264 // RPUSD1 /// microcosm // ENST00000011989 // CYP4F3 /// microcosm // ENST00000012443 // P…	hsa-miR-193a-5p	hsa-miR-193a-5p	hsa-miR-193a-5p	hsa-miR-193a-5p	hsa-miR-193a-5p
hsa-miR-196b-star_st	2.09729	3.42035	2.35183	3.77472	2.53636	P	A	0.00272352	0.121523	Homo sapiens	2014-05-13	miRNA	miRBase	hsa-miR-196b-star	7:27209112-27209133 (-)	22	UCGACAGCACGACACUGCCUUC	hsa-miR-196b-star_st	MIMAT0009201	ENST00000354032 // sense // exon // 3 /// ENST00000384852 // sense // exon // 1 /// ENST00000465941 // sense // intron // 1 /// ENST00000470747 // sense // intron // 1 /// ENST00000487384 // sense // intron // 1 /// ENST00000489695 // sense // exon // 1 /// ENST00000519694 // antisense // intron // 1 /// ENST00000519935 // antisense // exon // 2 /// ENST00000519995 // antisense // exon // 2 /// E…	---	MTI // --- // RPS3	hsa-miR-196b*	hsa-miR-196b-3p	hsa-miR-196b*	hsa-miR-196b-3p	hsa-miR-196b*
hsa-miR-1976_st	1.61257	5.36896	4.6796	5.63813	5.09133	P	P	5.81609e-08	1.64584e-06	Homo sapiens	2014-05-13	miRNA	miRBase	hsa-miR-1976	1:26881065-26881084 (+)	20	CCUCCUGCCCUCCUUGCUGU	hsa-miR-1976_st	MIMAT0009451	ENST00000374162 // sense // intron // 7 /// ENST00000374163 // sense // intron // 8 /// ENST00000374164 // sense // intron // 7 /// ENST00000374166 // sense // intron // 8 /// ENST00000374168 // sense // intron // 8 /// ENST00000526792 // sense // intron // 8 /// ENST00000530003 // sense // intron // 7 /// ENST00000531113 // sense // intron // 7 /// ENST00000531382 // sense // intron // 7 /// OTT…	---	---	hsa-miR-1976	hsa-miR-1976	hsa-miR-1976	hsa-miR-1976	hsa-miR-1976
hsa-miR-200c_st	2.26768	9.49318	8.31196	9.72149	8.39977	P	P	8.72176e-16	2.8957e-15	Homo sapiens	2014-05-13	miRNA	miRBase	hsa-miR-200c	12:7072905-7072927 (+)	23	UAAUACUGCCGGGUAAUGAUGGA	hsa-miR-200c_st	MIMAT0000617	ENST00000537269 // sense // intron // 1 /// OTTHUMT00000402989 // sense // intron // 1	hsa-mir-141 // 12:7073260-7073354 (+) /// hsa-mir-200c // 12:7072862-7072929 (+)	MTI // --- // USP22 /// microcosm // ENST00000002596 // HS3ST1 /// microcosm // ENST00000007699 // YBX2 /// microcosm // ENST00000011619 // RANBP9 /// microcosm // ENST00000011989 // CYP4F3 /// microcosm // ENST00000014761 // RWDD2 /// microcosm // ENST00000031146 // SLC39A9 /// microcosm // ENST00000038176 // NSMAF /// microcosm // ENST00000045065 // PARP3 /// microcosm // ENST00000054950 // RCN…	hsa-miR-200c	hsa-miR-200c	hsa-miR-200c	hsa-miR-200c	hsa-miR-200c
hsa-miR-20a-star_st	11.8123	4.62357	1.06135	4.8544	0.872919	P	A	1.44867e-07	0.656458	Homo sapiens	2014-05-13	miRNA	miRBase	hsa-miR-20a-star	13:92003362-92003383 (+)	22	ACUGCAUUAUGAGCACUUAAAG	hsa-miR-20a-star_st	MIMAT0004493	ENST00000400282 // sense // intron // 3 /// OTTHUMT00000045448 // sense // intron // 3	hsa-mir-17 // 13:92002859-92002942 (+) /// hsa-mir-18a // 13:92003005-92003075 (+) /// hsa-mir-19a // 13:92003145-92003226 (+) /// hsa-mir-19b-1 // 13:92003446-92003532 (+) /// hsa-mir-20a // 13:92003319-92003389 (+) /// hsa-mir-92a-1 // 13:92003568-92003645 (+)	MTI // --- // LONP1 /// microcosm // ENST00000005558 // IFRD1 /// microcosm // ENST00000039007 // OTC /// microcosm // ENST00000040584 // HOXC8 /// microcosm // ENST00000082259 // DNAH2 /// microcosm // ENST00000167462 // LLGL2 /// microcosm // ENST00000169293 // MASP1 /// microcosm // ENST00000170447 // MKRN2 /// microcosm // ENST00000171757 // P2RY10 /// microcosm // ENST00000193391 // IMPG2 //…	hsa-miR-20a*	hsa-miR-20a-3p	hsa-miR-20a*	hsa-miR-20a-3p	hsa-miR-20a*
hsa-miR-215_st	1.75254	2.28978	1.48033	2.53788	1.32179	P	P	0.00906898	0.0560603	Homo sapiens	2014-05-13	miRNA	miRBase	hsa-miR-215	1:220291258-220291278 (-)	21	AUGACCUAUGAAUUGACAGAC	hsa-miR-215_st	MIMAT0000272	ENST00000302637 // antisense // intron // 12 /// ENST00000366922 // antisense // intron // 12 /// ENST00000490891 // antisense // intron // 1 /// OTTHUMT00000090761 // antisense // intron // 12 /// OTTHUMT00000090763 // antisense // intron // 1	hsa-mir-215 // 1:220291195-220291304 (-) /// hsa-mir-194-1 // 1:220291499-220291583 (-)	MTI // --- // MIS12 /// microcosm // ENST00000014761 // RWDD2 /// microcosm // ENST00000014930 // HEBP1 /// microcosm // ENST00000056233 // NFE2L3 /// microcosm // ENST00000064571 // CBLN4 /// microcosm // ENST00000072644 // YIPF1 /// microcosm // ENST00000163416 // GOLGA5 /// microcosm // ENST00000166345 // TRIP13 /// microcosm // ENST00000167462 // LLGL2 /// microcosm // ENST00000167588 // KRT2…	hsa-miR-215	hsa-miR-215	hsa-miR-215	hsa-miR-215	hsa-miR-215
hsa-miR-2355-5p_st	1.91133	1.44525	0.510671	1.73795	0.32505	P	A	0.0565442	0.875459	Homo sapiens	2014-05-13	miRNA	miRBase	hsa-miR-2355-5p	2:207974767-207974787 (-)	21	AUCCCCAGAUACAAUGGACAA	hsa-miR-2355-5p_st	MIMAT0016895	ENST00000309446 // sense // intron // 2 /// ENST00000412414 // sense // intron // 2 /// ENST00000421199 // sense // intron // 2 /// ENST00000423015 // sense // intron // 3 /// ENST00000458272 // sense // intron // 2 /// ENST00000467833 // sense // intron // 1 /// OTTHUMT00000256466 // sense // intron // 2 /// OTTHUMT00000336783 // sense // intron // 2 /// OTTHUMT00000336784 // sense // intron // …	---	---	hsa-miR-2355-5p	hsa-miR-2355-5p	hsa-miR-2355-5p	hsa-miR-2355-5p	hsa-miR-2355-5p
hsa-miR-23b-star_st	1.61396	5.1163	4.4257	5.34476	4.76448	P	P	1.03608e-07	7.85209e-07	Homo sapiens	2014-05-13	miRNA	miRBase	hsa-miR-23b-star	9:97847509-97847530 (+)	22	UGGGUUCCUGGCAUGCUGAUUU	hsa-miR-23b-star_st	MIMAT0004587	ENST00000297979 // sense // intron // 14 /// ENST00000375314 // sense // intron // 6 /// ENST00000375315 // sense // intron // 15 /// ENST00000428313 // sense // intron // 15 /// ENST00000463372 // sense // intron // 5 /// ENST00000468164 // sense // intron // 4 /// ENST00000471978 // sense // intron // 5 /// ENST00000478473 // sense // intron // 6 /// OTTHUMT00000053196 // sense // intron // 5 /…	hsa-mir-24-1 // 9:97848303-97848370 (+) /// hsa-mir-23b // 9:97847490-97847586 (+) /// hsa-mir-27b // 9:97847727-97847823 (+) /// hsa-mir-3074 // 9:97848296-97848376 (-)	MTI // --- // EIF4B /// microcosm // ENST00000005226 // USH1C /// microcosm // ENST00000006275 // TRAPPC6A /// microcosm // ENST00000053867 // GRN /// microcosm // ENST00000075430 // CTDP1 /// microcosm // ENST00000167588 // KRT20 /// microcosm // ENST00000196061 // PLOD1 /// microcosm // ENST00000199706 // MRPL28 /// microcosm // ENST00000205948 // APOH /// microcosm // ENST00000206542 // OSGEP …	hsa-miR-23b*	hsa-miR-23b-3p	hsa-miR-23b*	hsa-miR-23b-3p	hsa-miR-23b*
hsa-miR-2681_st	1.93645	1.80446	0.851047	2.3915	0.631917	P	A	0.0332599	0.734051	Homo sapiens	2014-05-13	miRNA	miRBase	hsa-miR-2681	13:102620015-102620036 (-)	22	UAUCAUGGAGUUGGUAAAGCAC	hsa-miR-2681_st	MIMAT0013516	ENST00000376131 // sense // intron // 1 /// OTTHUMT00000045680 // sense // intron // 1	---	---	hsa-miR-2681	hsa-miR-2681	hsa-miR-2681	hsa-miR-2681	hsa-miR-2681
hsa-miR-26b-star_st	1.75204	2.32457	1.51553	3.22054	1.49857	P	A	0.000541925	0.0979036	Homo sapiens	2014-05-13	miRNA	miRBase	hsa-miR-26b-star	2:219267415-219267436 (+)	22	CCUGUUCUCCAUUACUUGGCUC	hsa-miR-26b-star_st	MIMAT0004500	ENST00000273062 // sense // intron // 4 /// ENST00000428361 // sense // intron // 4 /// ENST00000443891 // sense // intron // 4 /// ENST00000452977 // sense // intron // 4 /// ENST00000464255 // sense // intron // 4 /// ENST00000473420 // sense // intron // 4 /// ENST00000482272 // sense // intron // 3 /// ENST00000488627 // sense // intron // 4 /// ENST00000491064 // sense // intron // 4 /// ENS…	---	MTI // --- // ANAPC5 /// microcosm // ENST00000007969 // LRRC23 /// microcosm // ENST00000017003 // XYLT2 /// microcosm // ENST00000038176 // NSMAF /// microcosm // ENST00000058691 // HEBP2 /// microcosm // ENST00000171000 // RAPGEF3 /// microcosm // ENST00000171111 // KEAP1 /// microcosm // ENST00000172853 // NEB /// microcosm // ENST00000187910 // PSG6 /// microcosm // ENST00000198587 // IGSF9 …	hsa-miR-26b*	hsa-miR-26b-3p	hsa-miR-26b*	hsa-miR-26b-3p	hsa-miR-26b*
hsa-miR-2964a-5p_st	2.31558	2.40643	1.19505	2.78388	1.36116	P	A	0.0518147	0.326806	Homo sapiens	2014-05-13	miRNA	miRBase	hsa-miR-2964a-5p	9:131154913-131154934 (+)	22	AGAUGUCCAGCCACAAUUCUCG	hsa-miR-2964a-5p_st	MIMAT0019747	ENST00000385220 // antisense // exon // 1	hsa-mir-219-2 // 9:131154897-131154993 (-) /// hsa-mir-2964a // 9:131154900-131154987 (+)	---	hsa-miR-2964a-5p	hsa-miR-2964a-5p	hsa-miR-2964a-5p	hsa-miR-2964a-5p	hsa-miR-2964a-5p
hsa-miR-30a-star_st	1.83876	1.91259	1.03386	2.20943	0.533807	A	A	0.0907634	0.609923	Homo sapiens	2014-05-13	miRNA	miRBase	hsa-miR-30a-star	6:72113257-72113278 (-)	22	CUUUCAGUCGGAUGUUUGCAGC	hsa-miR-30a-star_st	MIMAT0000088	ENST00000413945 // sense // intron // 3 /// ENST00000436803 // sense // intron // 3 /// OTTHUMT00000041155 // sense // intron // 3 /// OTTHUMT00000041167 // sense // intron // 3	---	MTI // --- // FBLN1 /// microcosm // ENST00000005386 // NP_078880.1 /// microcosm // ENST00000014930 // HEBP1 /// microcosm // ENST00000016913 // MS4A12 /// microcosm // ENST00000045065 // PARP3 /// microcosm // ENST00000055335 // PPP1R3F /// microcosm // ENST00000072644 // YIPF1 /// microcosm // ENST00000084795 // RPL18 /// microcosm // ENST00000159060 // NOX3 /// microcosm // ENST00000167586 //…	hsa-miR-30a*	hsa-miR-30a-3p	hsa-miR-30a*	hsa-miR-30a-3p	hsa-miR-30a*
hsa-miR-31-star_st	2.16665	7.36864	6.25317	7.45845	6.44174	P	P	8.72176e-16	1.73616e-14	Homo sapiens	2014-05-13	miRNA	miRBase	hsa-miR-31-star	9:21512120-21512141 (-)	22	UGCUAUGCCAACAUAUUGCCAU	hsa-miR-31-star_st	MIMAT0004504	ENST00000304425 // sense // intron // 1 /// OTTHUMT00000051910 // sense // intron // 1	---	MTI // --- // SLC9A6 /// microcosm // ENST00000002165 // FUCA2 /// microcosm // ENST00000002829 // SEMA3F /// microcosm // ENST00000005284 // CACNG3 /// microcosm // ENST00000006967 // JHDM1D /// microcosm // ENST00000011684 // PLEKHG6 /// microcosm // ENST00000038176 // NSMAF /// microcosm // ENST00000066014 // IFRD2 /// microcosm // ENST00000071246 // PRDM1 /// microcosm // ENST00000075503 // S…	hsa-miR-31*	hsa-miR-31-3p	hsa-miR-31*	hsa-miR-31-3p	hsa-miR-31*
hsa-miR-3119_st	1.69518	1.41377	0.652332	1.77795	0.250778	A	A	0.330011	0.984902	Homo sapiens	2014-05-13	miRNA	miRBase	hsa-miR-3119	1:170120576-170120595 (-) /// 1:170120527-170120546 (+)	20	UGGCUUUUAACUUUGAUGGC	hsa-miR-3119_st	MIMAT0014981	ENST00000439373 // antisense // intron // 1 /// OTTHUMT00000087586 // antisense // intron // 1 /// ENST00000439373 // sense // intron // 1 /// OTTHUMT00000087586 // sense // intron // 1	hsa-mir-3119-1 // 1:170120519-170120603 (-) /// hsa-mir-3119-2 // 1:170120519-170120603 (+)	---	hsa-miR-3119	hsa-miR-3119	hsa-miR-3119	hsa-miR-3119	hsa-miR-3119
hsa-miR-3140-3p_st	1.5674	1.93158	1.2832	2.25451	1.88545	P	P	0.0226807	0.0597409	Homo sapiens	2014-05-13	miRNA	miRBase	hsa-miR-3140-3p	4:153410488-153410509 (-)	22	AGCUUUUGGGAAUUCAGGUAGU	hsa-miR-3140-3p_st	MIMAT0015008	ENST00000281708 // sense // intron // 1	---	MTI // --- // HIST1H2BD	hsa-miR-3140-3p	hsa-miR-3140-3p	hsa-miR-3140-3p	hsa-miR-3140-3p	hsa-miR-3140-3p
hsa-miR-32-star_st	1.5927	3.45247	2.781	3.75381	3.14309	P	P	6.63322e-07	1.40864e-05	Homo sapiens	2014-05-13	miRNA	miRBase	hsa-miR-32-star	9:111808511-111808532 (-)	22	CAAUUUAGUGUGUGUGAUAUUU	hsa-miR-32-star_st	MIMAT0004505	ENST00000223608 // sense // intron // 14 /// ENST00000374586 // sense // intron // 14 /// ENST00000374587 // sense // intron // 13 /// ENST00000413712 // sense // intron // 8 /// ENST00000491854 // sense // intron // 12 /// OTTHUMT00000053587 // sense // intron // 14 /// OTTHUMT00000053588 // sense // intron // 12 /// OTTHUMT00000356304 // sense // intron // 8	---	microcosm // ENST00000005756 // UPP2 /// microcosm // ENST00000044462 // PSMA4 /// microcosm // ENST00000046087 // ZPBP /// microcosm // ENST00000064571 // CBLN4 /// microcosm // ENST00000156499 // KLK14 /// microcosm // ENST00000168712 // FGF4 /// microcosm // ENST00000205386 // LAMB4 /// microcosm // ENST00000205948 // APOH /// microcosm // ENST00000216455 // PSMA3 /// microcosm // ENST00000216…	hsa-miR-32*	hsa-miR-32-3p	hsa-miR-32*	hsa-miR-32-3p	hsa-miR-32*
hsa-miR-3202_st	1.69637	1.84541	1.08296	2.19354	0.48078	P	A	0.0241645	0.661259	Homo sapiens	2014-05-13	miRNA	miRBase	hsa-miR-3202	X:153246556-153246577 (+) /// X:153246599-153246620 (-)	22	UGGAAGGGAGAAGAGCUUUAAU	hsa-miR-3202_st	MIMAT0015089	ENST00000369982 // sense // intron // 1 /// ENST00000425274 // sense // intron // 1 /// ENST00000431598 // sense // intron // 1 /// OTTHUMT00000061093 // sense // intron // 1 /// OTTHUMT00000156177 // sense // intron // 1 /// OTTHUMT00000268441 // sense // intron // 1 /// ENST00000369982 // antisense // intron // 1 /// ENST00000425274 // antisense // intron // 1 /// ENST00000431598 // antisense /…	hsa-mir-3202-1 // X:153246548-153246628 (+) /// hsa-mir-3202-2 // X:153246549-153246627 (-)	---	hsa-miR-3202	hsa-miR-3202	hsa-miR-3202	hsa-miR-3202	hsa-miR-3202
hsa-miR-323-3p_st	1.50077	1.75024	1.16453	1.91975	0.823243	A	A	0.180657	0.618001	Homo sapiens	2014-05-13	miRNA	miRBase	hsa-miR-323-3p	14:101492119-101492139 (+)	21	CACAUUACACGGUCGACCUCU	hsa-miR-323-3p_st	MIMAT0000755	---	hsa-mir-299 // 14:101490131-101490193 (+) /// hsa-mir-379 // 14:101488403-101488469 (+) /// hsa-mir-380 // 14:101491354-101491414 (+) /// hsa-mir-323 // 14:101492069-101492154 (+) /// hsa-mir-329-1 // 14:101493122-101493201 (+) /// hsa-mir-329-2 // 14:101493437-101493520 (+) /// hsa-mir-494 // 14:101495971-101496051 (+) /// hsa-mir-495 // 14:101500092-101500173 (+) /// hsa-mir-411 // 14:101489662…	microcosm // ENST00000002596 // HS3ST1 /// microcosm // ENST00000005558 // IFRD1 /// microcosm // ENST00000005756 // UPP2 /// microcosm // ENST00000006777 // NM_001040457.1 /// microcosm // ENST00000008180 // IL32 /// microcosm // ENST00000009041 // STARD3NL /// microcosm // ENST00000010299 // FAM76A /// microcosm // ENST00000014761 // RWDD2 /// microcosm // ENST00000055335 // PPP1R3F /// microco…	hsa-miR-323-3p	hsa-miR-323-3p	hsa-miR-323-3p	hsa-miR-323-3p	hsa-miR-323-3p
hsa-miR-324-5p_st	1.50563	9.01283	8.42246	9.13541	8.51247	P	P	8.72176e-16	2.05242e-12	Homo sapiens	2014-05-13	miRNA	miRBase	hsa-miR-324-5p	17:7126661-7126683 (-)	23	CGCAUCCCCUAGGGCAUUGGUGU	hsa-miR-324-5p_st	MIMAT0000761	ENST00000322910 // antisense // intron // 11 /// ENST00000350303 // antisense // intron // 10 /// ENST00000356839 // antisense // intron // 11 /// ENST00000542255 // antisense // intron // 11 /// ENST00000543245 // antisense // intron // 12 /// ENST00000544763 // antisense // intron // 6 /// OTTHUMT00000220001 // antisense // intron // 11	---	MTI // --- // TACC3 /// microcosm // ENST00000000442 // ESRRA /// microcosm // ENST00000006251 // ARHGAP8 /// microcosm // ENST00000006750 // CD79B /// microcosm // ENST00000007510 // SNX26 /// microcosm // ENST00000007969 // LRRC23 /// microcosm // ENST00000014914 // GPRC5A /// microcosm // ENST00000015926 // GRIPAP1 /// microcosm // ENST00000019103 // SCTR /// microcosm // ENST00000022615 // VD…	hsa-miR-324-5p	hsa-miR-324-5p	hsa-miR-324-5p	hsa-miR-324-5p	hsa-miR-324-5p
hsa-miR-331-3p_st	1.55951	6.84847	6.20738	7.05101	6.40688	P	P	4.57925e-10	1.68024e-08	Homo sapiens	2014-05-13	miRNA	miRBase	hsa-miR-331-3p	12:95702256-95702276 (+)	21	GCCCCUGGGCCUAUCCUAGAA	hsa-miR-331-3p_st	MIMAT0000760	---	hsa-mir-331 // 12:95702196-95702289 (+) /// hsa-mir-3685 // 12:95703699-95703760 (+)	MTI // --- // E2F2 /// microcosm // ENST00000000233 // ARF5 /// microcosm // ENST00000005284 // CACNG3 /// microcosm // ENST00000005905 // KIAA0100 /// microcosm // ENST00000006251 // ARHGAP8 /// microcosm // ENST00000007264 // RPUSD1 /// microcosm // ENST00000007414 // OSBPL7 /// microcosm // ENST00000007969 // LRRC23 /// microcosm // ENST00000012443 // PPP5C /// microcosm // ENST00000014935 // …	hsa-miR-331-3p	hsa-miR-331-3p	hsa-miR-331-3p	hsa-miR-331-3p	hsa-miR-331-3p
hsa-miR-335-star_st	1.69968	2.33189	1.56663	2.27168	1.53772	P	P	0.0307376	0.0534691	Homo sapiens	2014-05-13	miRNA	miRBase	hsa-miR-335-star	7:130136003-130136024 (+)	22	UUUUUCAUUAUUGCUCCUGACC	hsa-miR-335-star_st	MIMAT0004703	ENST00000223215 // sense // intron // 2 /// ENST00000341441 // sense // intron // 2 /// ENST00000378576 // sense // intron // 2 /// ENST00000393187 // sense // intron // 2 /// ENST00000399874 // sense // intron // 2 /// ENST00000416162 // sense // intron // 2 /// ENST00000421001 // sense // intron // 2 /// ENST00000427521 // sense // intron // 2 /// ENST00000433159 // sense // intron // 2 /// ENS…	---	microcosm // ENST00000011989 // CYP4F3 /// microcosm // ENST00000013894 // ABHD5 /// microcosm // ENST00000178640 // MAP2K5 /// microcosm // ENST00000182065 // CUL1 /// microcosm // ENST00000200676 // CETP /// microcosm // ENST00000201961 // C20orf112 /// microcosm // ENST00000216420 // CGRRF1 /// microcosm // ENST00000216456 // VTI1B /// microcosm // ENST00000216500 // DHRS7 /// microcosm // ENS…	hsa-miR-335*	hsa-miR-335-3p	hsa-miR-335*	hsa-miR-335-3p	hsa-miR-335*
hsa-miR-33a-star_st	1.58873	1.90543	1.23756	2.24503	1.11811	A	A	0.100214	0.632923	Homo sapiens	2014-05-13	miRNA	miRBase	hsa-miR-33a-star	22:42296993-42297014 (+)	22	CAAUGUUUCCACAGUGCAUCAC	hsa-miR-33a-star_st	MIMAT0004506	ENST00000361204 // sense // intron // 16 /// ENST00000424354 // sense // intron // 19 /// ENST00000435061 // sense // intron // 2 /// ENST00000444813 // sense // intron // 18 /// ENST00000457567 // sense // intron // 16 /// ENST00000490262 // sense // intron // 1 /// ENST00000491541 // sense // intron // 10 /// ENST00000543221 // sense // intron // 9 /// OTTHUMT00000321956 // sense // intron // 1…	---	MTI // --- // CNIH /// microcosm // ENST00000028008 // RNASET2 /// microcosm // ENST00000035383 // LRRC7 /// microcosm // ENST00000075322 // ENPP2 /// microcosm // ENST00000156476 // KLK13 /// microcosm // ENST00000159060 // NOX3 /// microcosm // ENST00000163678 // C16orf68 /// microcosm // ENST00000164305 // PIGB /// microcosm // ENST00000186436 // TMEM131 /// microcosm // ENST00000187608 // CEA…	hsa-miR-33a*	hsa-miR-33a-3p	hsa-miR-33a*	hsa-miR-33a-3p	hsa-miR-33a*
hsa-miR-3529_st	1.59072	1.64597	0.976298	2.01502	0.701353	P	A	0.0420413	0.11693	Homo sapiens	2014-05-13	miRNA	miRBase	hsa-miR-3529	15:89155125-89155146 (-)	22	AGGUAGACUGGGAUUUGUUGUU	hsa-miR-3529_st	MIMAT0019828	ENST00000384970 // antisense // exon // 1	hsa-mir-7-2 // 15:89155056-89155165 (+) /// hsa-mir-1179 // 15:89151338-89151428 (+) /// hsa-mir-3529 // 15:89155078-89155155 (-)	---	hsa-miR-3529	hsa-miR-3529	hsa-miR-3529	hsa-miR-3529	hsa-miR-3529
hsa-miR-3591-3p_st	1.7695	2.92456	2.10122	3.1943	2.48829	P	P	0.000506994	0.00327906	Homo sapiens	2014-05-13	miRNA	miRBase	hsa-miR-3591-3p	18:56118319-56118340 (-)	22	AAACACCAUUGUCACACUCCAC	hsa-miR-3591-3p_st	MIMAT0019877	ENST00000385044 // antisense // exon // 1	hsa-mir-122 // 18:56118306-56118390 (+) /// hsa-mir-3591 // 18:56118312-56118384 (-)	---	hsa-miR-3591-3p	hsa-miR-3591-3p	hsa-miR-3591-3p	hsa-miR-3591-3p	hsa-miR-3591-3p
hsa-miR-361-3p_st	3.01436	2.69977	1.10791	3.03579	0.949401	P	A	0.000989937	0.126343	Homo sapiens	2014-05-13	miRNA	miRBase	hsa-miR-361-3p	X:85158646-85158668 (-)	23	UCCCCCAGGUGUGAUUCUGAUUU	hsa-miR-361-3p_st	MIMAT0004682	ENST00000357749 // sense // intron // 9 /// ENST00000467744 // sense // intron // 2 /// ENST00000537751 // sense // intron // 6 /// OTTHUMT00000057396 // sense // intron // 9 /// OTTHUMT00000057399 // sense // intron // 2	---	MTI // --- // ATN1 /// microcosm // ENST00000002596 // HS3ST1 /// microcosm // ENST00000007403 // CRLF1 /// microcosm // ENST00000023165 // KLRA1 /// microcosm // ENST00000024061 // SLC45A4 /// microcosm // ENST00000035307 // CHGUT_HUMAN /// microcosm // ENST00000037502 // MYOC /// microcosm // ENST00000054650 // THAP3 /// microcosm // ENST00000056233 // NFE2L3 /// microcosm // ENST00000072644 //…	hsa-miR-361-3p	hsa-miR-361-3p	hsa-miR-361-3p	hsa-miR-361-3p	hsa-miR-361-3p
hsa-miR-3613-3p_st	1.87371	10.6636	9.75775	10.8771	9.82672	P	P	8.72176e-16	8.72176e-16	Homo sapiens	2014-05-13	miRNA	miRBase	hsa-miR-3613-3p	13:50570562-50570585 (-)	24	ACAAAAAAAAAAGCCCAACCCUUC	hsa-miR-3613-3p_st	MIMAT0017991	ENST00000442421 // antisense // intron // 1 /// OTTHUMT00000044949 // antisense // intron // 1	---	---	hsa-miR-3613-3p	hsa-miR-3613-3p	hsa-miR-3613-3p	hsa-miR-3613-3p	hsa-miR-3613-3p
hsa-miR-3651_st	1.77002	1.77887	0.955108	2.10393	0.650035	A	A	0.491214	0.850733	Homo sapiens	2014-05-13	miRNA	miRBase	hsa-miR-3651	9:95054743-95054766 (-)	24	CAUAGCCCGGUCGCUGGUACAUGA	hsa-miR-3651_st	MIMAT0018071	ENST00000375629 // sense // intron // 1 /// ENST00000375643 // sense // intron // 1 /// ENST00000375660 // sense // intron // 1 /// ENST00000395554 // sense // intron // 1 /// ENST00000421189 // sense // intron // 1 /// ENST00000430417 // sense // intron // 1 /// ENST00000436450 // sense // intron // 1 /// ENST00000443024 // sense // intron // 1 /// ENST00000447699 // sense // intron // 1 /// ENS…	---	---	hsa-miR-3651	hsa-miR-3651	hsa-miR-3651	hsa-miR-3651	hsa-miR-3651
hsa-miR-3660_st	1.81629	1.79837	0.937378	1.99624	0.546323	A	A	0.141377	0.905403	Homo sapiens	2014-05-13	miRNA	miRBase	hsa-miR-3660	5:89312458-89312478 (-)	21	ACUGACAGGAGAGCAUUUUGA	hsa-miR-3660_st	MIMAT0018081	---	---	---	hsa-miR-3660	hsa-miR-3660	hsa-miR-3660	hsa-miR-3660	hsa-miR-3660
hsa-miR-3672_st	1.96613	1.60316	0.627801	1.85794	0.324394	A	A	0.0691792	0.761583	Homo sapiens	2014-05-13	miRNA	miRBase	hsa-miR-3672	X:120504840-120504862 (+)	23	AUGAGACUCAUGUAAAACAUCUU	hsa-miR-3672_st	MIMAT0018095	---	---	---	hsa-miR-3672	hsa-miR-3672	hsa-miR-3672	hsa-miR-3672	hsa-miR-3672
hsa-miR-374b-star_st	1.66244	1.91914	1.18583	2.10169	1.05585	P	A	0.0493251	0.156415	Homo sapiens	2014-05-13	miRNA	miRBase	hsa-miR-374b-star	X:73438392-73438413 (-)	22	CUUAGCAGGUUGUAUUAUCAUU	hsa-miR-374b-star_st	MIMAT0004956	---	hsa-mir-421 // X:73438212-73438296 (-) /// hsa-mir-374b // X:73438382-73438453 (-) /// hsa-mir-374c // X:73438384-73438453 (+)	microcosm // ENST00000006275 // TRAPPC6A /// microcosm // ENST00000008180 // IL32 /// microcosm // ENST00000010404 // MGST1 /// microcosm // ENST00000046967 // ADRB1 /// microcosm // ENST00000179259 // C12orf5 /// microcosm // ENST00000194672 // KIAA1411 /// microcosm // ENST00000203407 // UQCRC1 /// microcosm // ENST00000211122 // GSTA3 /// microcosm // ENST00000216038 // C22orf28 /// microcosm …	hsa-miR-374b*	hsa-miR-374b-3p	hsa-miR-374b*	hsa-miR-374b-3p	hsa-miR-374b*
hsa-miR-3909_st	1.5082	1.75612	1.16329	1.79666	0.576913	A	A	0.554254	0.758913	Homo sapiens	2014-05-13	miRNA	miRBase	hsa-miR-3909	22:35731703-35731724 (+)	22	UGUCCUCUAGGGCCUGCAGUCU	hsa-miR-3909_st	MIMAT0018183	ENST00000337040 // sense // intron // 11 /// ENST00000382034 // sense // intron // 13 /// ENST00000404284 // sense // intron // 13 /// ENST00000411850 // sense // intron // 11 /// ENST00000412456 // sense // intron // 9 /// ENST00000424387 // sense // intron // 10 /// ENST00000425375 // sense // intron // 10 /// ENST00000436462 // sense // intron // 10 /// ENST00000447733 // sense // intron // 11…	---	MTI // --- // DLGAP4	hsa-miR-3909	hsa-miR-3909	hsa-miR-3909	hsa-miR-3909	hsa-miR-3909
hsa-miR-3919_st	1.67656	1.74667	1.00117	1.89298	1.15327	P	A	0.0201182	0.129828	Homo sapiens	2014-05-13	miRNA	miRBase	hsa-miR-3919	3:159000489-159000509 (+)	21	GCAGAGAACAAAGGACUCAGU	hsa-miR-3919_st	MIMAT0018193	ENST00000337808 // sense // intron // 1 /// ENST00000397830 // sense // intron // 4 /// ENST00000406623 // sense // intron // 1 /// ENST00000412423 // sense // intron // 1 /// ENST00000467442 // sense // intron // 3 /// ENST00000471575 // sense // intron // 4 /// ENST00000476809 // sense // intron // 3 /// ENST00000481715 // sense // intron // 3 /// ENST00000483486 // sense // intron // 4 /// ENS…	---	---	hsa-miR-3919	hsa-miR-3919	hsa-miR-3919	hsa-miR-3919	hsa-miR-3919
hsa-miR-3945_st	2.52077	2.56648	1.23262	2.94597	1.09871	P	A	0.00135261	0.148233	Homo sapiens	2014-05-13	miRNA	miRBase	hsa-miR-3945	4:185772220-185772242 (-)	23	AGGGCAUAGGAGAGGGUUGAUAU	hsa-miR-3945_st	MIMAT0018361	ENST00000510284 // sense // intron // 1 /// ENST00000511703 // sense // intron // 1 /// OTTHUMT00000361376 // sense // intron // 1 /// OTTHUMT00000361377 // sense // intron // 1	---	---	hsa-miR-3945	hsa-miR-3945	hsa-miR-3945	hsa-miR-3945	hsa-miR-3945
hsa-miR-4257_st	1.57113	3.30255	2.65074	3.62935	3.06047	P	P	0.000152458	0.00585748	Homo sapiens	2014-05-13	miRNA	miRBase	hsa-miR-4257	1:150524463-150524480 (+)	18	CCAGAGGUGGGGACUGAG	hsa-miR-4257_st	MIMAT0016878	ENST00000271643 // sense // intron // 2 /// ENST00000369039 // sense // intron // 1 /// ENST00000369041 // sense // intron // 2 /// ENST00000407995 // sense // intron // 2 /// ENST00000442435 // antisense // intron // 6 /// OTTHUMT00000084396 // sense // intron // 2 /// OTTHUMT00000084398 // antisense // intron // 6	---	---	hsa-miR-4257	hsa-miR-4257	hsa-miR-4257	hsa-miR-4257	hsa-miR-4257
hsa-miR-4303_st	1.66326	4.10929	3.37528	4.33665	3.82804	P	P	4.14708e-06	2.25911e-06	Homo sapiens	2014-05-13	miRNA	miRBase	hsa-miR-4303	12:98389200-98389216 (-)	17	UUCUGAGCUGAGGACAG	hsa-miR-4303_st	MIMAT0016856	---	---	---	hsa-miR-4303	hsa-miR-4303	hsa-miR-4303	hsa-miR-4303	hsa-miR-4303
hsa-miR-4306_st	1.61417	5.46796	4.77717	5.69121	5.06591	P	P	1.74076e-10	2.89702e-10	Homo sapiens	2014-05-13	miRNA	miRBase	hsa-miR-4306	13:100295377-100295393 (+)	17	UGGAGAGAAAGGCAGUA	hsa-miR-4306_st	MIMAT0016858	ENST00000339105 // sense // intron // 1 /// ENST00000376354 // sense // intron // 1 /// ENST00000376355 // sense // intron // 1 /// ENST00000376360 // sense // intron // 1 /// ENST00000444838 // sense // intron // 1 /// OTTHUMT00000045611 // sense // intron // 1 /// OTTHUMT00000045612 // sense // intron // 1 /// OTTHUMT00000045613 // sense // intron // 1	---	---	hsa-miR-4306	hsa-miR-4306	hsa-miR-4306	hsa-miR-4306	hsa-miR-4306
hsa-miR-4324_st	1.79352	2.38151	1.53872	2.62709	1.57702	P	A	0.00427281	0.2169	Homo sapiens	2014-05-13	miRNA	miRBase	hsa-miR-4324	19:49812064-49812083 (-)	20	CCCUGAGACCCUAACCUUAA	hsa-miR-4324_st	MIMAT0016876	ENST00000335875 // sense // intron // 7 /// ENST00000454748 // sense // intron // 7	---	MTI // --- // TMF1	hsa-miR-4324	hsa-miR-4324	hsa-miR-4324	hsa-miR-4324	hsa-miR-4324
hsa-miR-4419b_st	1.59177	4.86514	4.19451	5.08404	4.58791	P	P	1.69983e-08	3.80138e-07	Homo sapiens	2014-05-13	miRNA	miRBase	hsa-miR-4419b	12:128729092-128729109 (+)	18	GAGGCUGAAGGAAGAUGG	hsa-miR-4419b_st	MIMAT0019034	---	---	---	hsa-miR-4419b	hsa-miR-4419b	hsa-miR-4419b	hsa-miR-4419b	hsa-miR-4419b
hsa-miR-4455_st	2.06418	4.11713	3.07156	4.38678	3.42612	P	P	1.71489e-06	8.46107e-06	Homo sapiens	2014-05-13	miRNA	miRBase	hsa-miR-4455	4:185859575-185859591 (-)	17	AGGGUGUGUGUGUUUUU	hsa-miR-4455_st	MIMAT0018977	---	---	---	hsa-miR-4455	hsa-miR-4455	hsa-miR-4455	hsa-miR-4455	hsa-miR-4455
hsa-miR-4458_st	1.69452	2.11631	1.35544	2.41297	1.52405	P	P	0.00483491	0.0318845	Homo sapiens	2014-05-13	miRNA	miRBase	hsa-miR-4458	5:8461046-8461064 (+)	19	AGAGGUAGGUGUGGAAGAA	hsa-miR-4458_st	MIMAT0018980	---	---	---	hsa-miR-4458	hsa-miR-4458	hsa-miR-4458	hsa-miR-4458	hsa-miR-4458
hsa-miR-4502_st	1.52609	2.65887	2.04902	3.03834	2.14333	P	P	0.0034688	0.0171231	Homo sapiens	2014-05-13	miRNA	miRBase	hsa-miR-4502	13:115039360-115039381 (+)	22	GCUGAUGAUGAUGGUGCUGAAG	hsa-miR-4502_st	MIMAT0019038	---	---	---	hsa-miR-4502	hsa-miR-4502	hsa-miR-4502	hsa-miR-4502	hsa-miR-4502
hsa-miR-4540_st	2.02212	1.91616	0.900297	2.17325	0.650035	P	A	0.013521	0.341039	Homo sapiens	2014-05-13	miRNA	miRBase	hsa-miR-4540	9:36864251-36864271 (-)	21	UUAGUCCUGCCUGUAGGUUUA	hsa-miR-4540_st	MIMAT0019083	ENST00000358127 // sense // intron // 8 /// ENST00000377840 // sense // intron // 7 /// ENST00000377847 // sense // intron // 7 /// ENST00000377849 // sense // intron // 9 /// ENST00000377852 // sense // intron // 7 /// ENST00000377853 // sense // intron // 8 /// ENST00000414447 // sense // intron // 7 /// ENST00000446742 // sense // intron // 6 /// ENST00000520154 // sense // intron // 6 /// ENS…	---	---	hsa-miR-4540	hsa-miR-4540	hsa-miR-4540	hsa-miR-4540	hsa-miR-4540
hsa-miR-4641_st	1.61157	1.7031	1.01464	1.86873	0.906297	A	A	0.195031	0.546713	Homo sapiens	2014-05-13	miRNA	miRBase	hsa-miR-4641	6:41566502-41566525 (+)	24	UGCCCAUGCCAUACUUUUGCCUCA	hsa-miR-4641_st	MIMAT0019701	ENST00000307972 // sense // 3UTR // 16 /// ENST00000373057 // sense // 3UTR // 17 /// ENST00000373060 // sense // 3UTR // 17 /// ENST00000373063 // sense // 3UTR // 17 /// ENST00000409208 // sense // 3UTR // 17 /// OTTHUMT00000040512 // sense // 3UTR // 17 /// OTTHUMT00000106560 // sense // 3UTR // 17 /// OTTHUMT00000106767 // sense // 3UTR // 16 /// OTTHUMT00000331294 // sense // 3UTR // 17	---	---	hsa-miR-4641	hsa-miR-4641	hsa-miR-4641	hsa-miR-4641	hsa-miR-4641
hsa-miR-4649-3p_st	1.58456	5.46413	4.80005	5.67015	5.10018	P	P	1.3061e-05	0.00145959	Homo sapiens	2014-05-13	miRNA	miRBase	hsa-miR-4649-3p	7:44150490-44150510 (+)	21	UCUGAGGCCUGCCUCUCCCCA	hsa-miR-4649-3p_st	MIMAT0019712	ENST00000223357 // sense // 3UTR // 13 /// ENST00000434445 // sense // 3UTR // 2 /// ENST00000450684 // sense // 3UTR // 1 /// OTTHUMT00000250993 // sense // 3UTR // 13 /// OTTHUMT00000339661 // sense // 3UTR // 1 /// OTTHUMT00000339687 // sense // 3UTR // 2	---	---	hsa-miR-4649-3p	hsa-miR-4649-3p	hsa-miR-4649-3p	hsa-miR-4649-3p	hsa-miR-4649-3p
hsa-miR-4667-3p_st	1.56859	2.29985	1.65038	2.42481	1.70877	A	A	0.226848	0.44032	Homo sapiens	2014-05-13	miRNA	miRBase	hsa-miR-4667-3p	9:35608136-35608156 (+)	21	UCCCUCCUUCUGUCCCCACAG	hsa-miR-4667-3p_st	MIMAT0019744	ENST00000336395 // sense // 3UTR // 8 /// ENST00000463897 // sense // exon // 3 /// ENST00000467424 // sense // exon // 4 /// ENST00000480077 // sense // exon // 2 /// ENST00000498522 // sense // exon // 7 /// ENST00000535770 // sense // 3UTR // 8 /// OTTHUMT00000052314 // sense // 3UTR // 8 /// OTTHUMT00000052315 // sense // exon // 7 /// OTTHUMT00000052316 // sense // exon // 4 /// OTTHUMT00000…	---	---	hsa-miR-4667-3p	hsa-miR-4667-3p	hsa-miR-4667-3p	hsa-miR-4667-3p	hsa-miR-4667-3p
hsa-miR-4682_st	1.66673	1.92616	1.18914	2.12835	0.783344	A	A	0.132163	0.884439	Homo sapiens	2014-05-13	miRNA	miRBase	hsa-miR-4682	10:121718034-121718056 (+)	23	UCUGAGUUCCUGGAGCCUGGUCU	hsa-miR-4682_st	MIMAT0019767	---	---	---	hsa-miR-4682	hsa-miR-4682	hsa-miR-4682	hsa-miR-4682	hsa-miR-4682
hsa-miR-4683_st	1.81127	1.91504	1.05804	2.12356	0.442779	A	A	0.281791	0.915661	Homo sapiens	2014-05-13	miRNA	miRBase	hsa-miR-4683	10:35930109-35930131 (-)	23	UGGAGAUCCAGUGCUCGCCCGAU	hsa-miR-4683_st	MIMAT0019768	ENST00000374694 // sense // exon // 1 /// OTTHUMT00000047575 // sense // exon // 1	---	---	hsa-miR-4683	hsa-miR-4683	hsa-miR-4683	hsa-miR-4683	hsa-miR-4683
hsa-miR-4684-3p_st	3.94697	3.50928	1.52853	3.87699	1.62465	P	A	0.000639406	0.29046	Homo sapiens	2014-05-13	miRNA	miRBase	hsa-miR-4684-3p	1:23046059-23046080 (+)	22	UGUUGCAAGUCGGUGGAGACGU	hsa-miR-4684-3p_st	MIMAT0019770	ENST00000374625 // sense // intron // 2 /// ENST00000374630 // sense // intron // 1 /// ENST00000374632 // sense // intron // 1 /// ENST00000400191 // sense // intron // 1 /// ENST00000544305 // sense // intron // 1 /// OTTHUMT00000008059 // sense // intron // 1 /// OTTHUMT00000008060 // sense // intron // 1 /// OTTHUMT00000008061 // sense // intron // 1	---	---	hsa-miR-4684-3p	hsa-miR-4684-3p	hsa-miR-4684-3p	hsa-miR-4684-3p	hsa-miR-4684-3p
hsa-miR-4685-3p_st	1.84568	3.36353	2.47938	3.71168	2.88253	P	A	0.0190363	0.237543	Homo sapiens	2014-05-13	miRNA	miRBase	hsa-miR-4685-3p	10:100191049-100191070 (-)	22	UCUCCCUUCCUGCCCUGGCUAG	hsa-miR-4685-3p_st	MIMAT0019772	ENST00000325103 // sense // exon // 7 /// ENST00000338546 // sense // exon // 7 /// ENST00000361490 // sense // exon // 7 /// ENST00000407891 // sense // exon // 7 /// ENST00000414009 // sense // exon // 2 /// ENST00000467246 // sense // exon // 7 /// ENST00000470095 // sense // intron // 1 /// ENST00000478087 // sense // exon // 2 /// ENST00000480020 // sense // exon // 6 /// ENST00000498219 // …	---	---	hsa-miR-4685-3p	hsa-miR-4685-3p	hsa-miR-4685-3p	hsa-miR-4685-3p	hsa-miR-4685-3p
hsa-miR-4700-5p_st	2.42281	2.40379	1.12711	2.61599	0.940233	P	A	0.035979	0.726144	Homo sapiens	2014-05-13	miRNA	miRBase	hsa-miR-4700-5p	12:121161005-121161026 (+)	22	UCUGGGGAUGAGGACAGUGUGU	hsa-miR-4700-5p_st	MIMAT0019796	ENST00000344651 // sense // exon // 5 /// ENST00000537794 // sense // intron // 5 /// ENST00000544939 // antisense // intron // 1 /// OTTHUMT00000402857 // sense // exon // 5 /// OTTHUMT00000402860 // antisense // intron // 1	---	---	hsa-miR-4700-5p	hsa-miR-4700-5p	hsa-miR-4700-5p	hsa-miR-4700-5p	hsa-miR-4700-5p
hsa-miR-4723-3p_st	1.5302	2.30671	1.69298	2.70143	1.95113	A	A	0.180935	0.595207	Homo sapiens	2014-05-13	miRNA	miRBase	hsa-miR-4723-3p	17:26687735-26687756 (+)	22	CCCUCUCUGGCUCCUCCCCAAA	hsa-miR-4723-3p_st	MIMAT0019839	ENST00000292114 // sense // 3UTR // 5 /// ENST00000395404 // sense // 3UTR // 4 /// ENST00000483505 // sense // exon // 4 /// ENST00000509083 // sense // 3UTR // 5 /// OTTHUMT00000255676 // sense // 3UTR // 5 /// OTTHUMT00000255677 // sense // 3UTR // 4 /// OTTHUMT00000255678 // sense // exon // 4 /// OTTHUMT00000364251 // sense // 3UTR // 5	---	---	hsa-miR-4723-3p	hsa-miR-4723-3p	hsa-miR-4723-3p	hsa-miR-4723-3p	hsa-miR-4723-3p
hsa-miR-4728-3p_st	2.37488	4.69234	3.44449	4.92359	3.83308	P	A	0.0100066	0.225015	Homo sapiens	2014-05-13	miRNA	miRBase	hsa-miR-4728-3p	17:37882790-37882814 (+)	25	CAUGCUGACCUCCCUCCUGCCCCAG	hsa-miR-4728-3p_st	MIMAT0019850	ENST00000269571 // sense // 3UTR // 24 /// ENST00000406381 // sense // 3UTR // 26 /// ENST00000445658 // sense // 3UTR // 18 /// ENST00000540147 // sense // 3UTR // 24 /// ENST00000541774 // sense // 3UTR // 24	---	---	hsa-miR-4728-3p	hsa-miR-4728-3p	hsa-miR-4728-3p	hsa-miR-4728-3p	hsa-miR-4728-3p
hsa-miR-4729_st	1.65821	1.62993	0.900297	1.53323	0.553921	A	A	0.221737	0.640066	Homo sapiens	2014-05-13	miRNA	miRBase	hsa-miR-4729	17:57443453-57443474 (+)	22	UCAUUUAUCUGUUGGGAAGCUA	hsa-miR-4729_st	MIMAT0019851	ENST00000312655 // sense // intron // 2	---	---	hsa-miR-4729	hsa-miR-4729	hsa-miR-4729	hsa-miR-4729	hsa-miR-4729
hsa-miR-4733-3p_st	1.58135	1.41153	0.750373	1.81133	0.514585	A	A	0.318851	0.898228	Homo sapiens	2014-05-13	miRNA	miRBase	hsa-miR-4733-3p	17:29421376-29421397 (-)	22	CCACCAGGUCUAGCAUUGGGAU	hsa-miR-4733-3p_st	MIMAT0019858	---	---	---	hsa-miR-4733-3p	hsa-miR-4733-3p	hsa-miR-4733-3p	hsa-miR-4733-3p	hsa-miR-4733-3p
hsa-miR-4764-5p_st	1.53176	1.46237	0.847178	1.76815	0.442612	A	A	0.1654	0.632742	Homo sapiens	2014-05-13	miRNA	miRBase	hsa-miR-4764-5p	22:33832626-33832646 (-)	21	UGGAUGUGGAAGGAGUUAUCU	hsa-miR-4764-5p_st	MIMAT0019914	ENST00000337431 // sense // intron // 7 /// ENST00000354992 // sense // intron // 7 /// ENST00000397394 // sense // intron // 6 /// ENST00000402320 // sense // intron // 6 /// ENST00000421768 // sense // intron // 2 /// ENST00000437602 // sense // intron // 6 /// ENST00000452586 // sense // intron // 2 /// OTTHUMT00000320515 // sense // intron // 7 /// OTTHUMT00000320516 // sense // intron // 6 /…	---	---	hsa-miR-4764-5p	hsa-miR-4764-5p	hsa-miR-4764-5p	hsa-miR-4764-5p	hsa-miR-4764-5p
hsa-miR-4769-3p_st	1.62737	2.46711	1.76457	2.75137	1.78971	P	A	0.0587913	0.619145	Homo sapiens	2014-05-13	miRNA	miRBase	hsa-miR-4769-3p	X:47446875-47446896 (+)	22	UCUGCCAUCCUCCCUCCCCUAC	hsa-miR-4769-3p_st	MIMAT0019923	ENST00000295987 // antisense // intron // 5 /// ENST00000340666 // antisense // intron // 5 /// OTTHUMT00000056445 // antisense // intron // 5 /// OTTHUMT00000056446 // antisense // intron // 5	---	---	hsa-miR-4769-3p	hsa-miR-4769-3p	hsa-miR-4769-3p	hsa-miR-4769-3p	hsa-miR-4769-3p
hsa-miR-4779_st	1.54725	1.58877	0.959065	1.93908	0.562044	A	A	0.526954	0.58399	Homo sapiens	2014-05-13	miRNA	miRBase	hsa-miR-4779	2:86420160-86420181 (-)	22	UAGGAGGGAAUAGUAAAAGCAG	hsa-miR-4779_st	MIMAT0019938	ENST00000254636 // sense // intron // 1 /// ENST00000377310 // sense // intron // 1 /// ENST00000398211 // sense // intron // 1 /// ENST00000409051 // sense // intron // 1 /// ENST00000409258 // sense // intron // 1 /// ENST00000409715 // sense // intron // 1 /// ENST00000410111 // sense // intron // 1 /// ENST00000442664 // sense // intron // 1 /// ENST00000449247 // sense // intron // 1 /// ENS…	---	---	hsa-miR-4779	hsa-miR-4779	hsa-miR-4779	hsa-miR-4779	hsa-miR-4779
hsa-miR-497_st	2.20451	4.41055	3.2701	4.65408	3.65668	P	P	2.11156e-06	4.60717e-05	Homo sapiens	2014-05-13	miRNA	miRBase	hsa-miR-497	17:6921298-6921318 (-)	21	CAGCAGCACACUGUGGUUUGU	hsa-miR-497_st	MIMAT0002820	ENST00000443997 // sense // intron // 1 /// OTTHUMT00000256411 // sense // intron // 1	hsa-mir-195 // 17:6920934-6921020 (-) /// hsa-mir-497 // 17:6921230-6921341 (-)	MTI // --- // BRD1 /// microcosm // ENST00000007969 // LRRC23 /// microcosm // ENST00000008391 // TFAP2D /// microcosm // ENST00000021763 // GPR124 /// microcosm // ENST00000035307 // CHGUT_HUMAN /// microcosm // ENST00000040877 // TARBP1 /// microcosm // ENST00000164305 // PIGB /// microcosm // ENST00000165086 // O15103_HUMAN /// microcosm // ENST00000167588 // KRT20 /// microcosm // ENST0000016…	hsa-miR-497	hsa-miR-497	hsa-miR-497	hsa-miR-497	hsa-miR-497
hsa-miR-502-5p_st	4.89597	3.87173	1.58014	4.12835	1.38505	P	A	2.96938e-06	0.111354	Homo sapiens	2014-05-13	miRNA	miRBase	hsa-miR-502-5p	X:49779221-49779241 (+)	21	AUCCUUGCUAUCUGGGUGCUA	hsa-miR-502-5p_st	MIMAT0002873	ENST00000376088 // sense // intron // 3 /// ENST00000376091 // sense // intron // 3 /// ENST00000450422 // sense // intron // 3 /// ENST00000482218 // sense // intron // 3 /// OTTHUMT00000056542 // sense // intron // 3 /// OTTHUMT00000056543 // sense // intron // 3 /// OTTHUMT00000109349 // sense // intron // 3	hsa-mir-362 // X:49773572-49773636 (+) /// hsa-mir-500a // X:49773039-49773122 (+) /// hsa-mir-501 // X:49774330-49774413 (+) /// hsa-mir-502 // X:49779206-49779291 (+) /// hsa-mir-660 // X:49777849-49777945 (+) /// hsa-mir-500b // X:49775280-49775358 (+)	microcosm // ENST00000002165 // FUCA2 /// microcosm // ENST00000012049 // QPCTL /// microcosm // ENST00000017003 // XYLT2 /// microcosm // ENST00000035307 // CHGUT_HUMAN /// microcosm // ENST00000054650 // THAP3 /// microcosm // ENST00000084798 // CA11 /// microcosm // ENST00000162044 // TMEM161A /// microcosm // ENST00000162749 // TNFRSF1A /// microcosm // ENST00000163059 // COASY /// microcosm …	hsa-miR-502-5p	hsa-miR-502-5p	hsa-miR-502-5p	hsa-miR-502-5p	hsa-miR-502-5p
hsa-miR-514b-5p_st	1.99245	3.30254	2.30801	3.70436	2.5705	P	P	2.74273e-05	0.00036932	Homo sapiens	2014-05-13	miRNA	miRBase	hsa-miR-514b-5p	X:146331715-146331736 (-)	22	UUCUCAAGAGGGAGGCAAUCAU	hsa-miR-514b-5p_st	MIMAT0015087	ENST00000516774 // sense // exon // 1	hsa-mir-509-2 // X:146340278-146340368 (-) /// hsa-mir-509-3 // X:146341170-146341244 (-) /// hsa-mir-514b // X:146331669-146331748 (-)	---	hsa-miR-514b-5p	hsa-miR-514b-5p	hsa-miR-514b-5p	hsa-miR-514b-5p	hsa-miR-514b-5p
hsa-miR-518c-star_st	1.58481	1.76202	1.09771	2.0894	0.945926	A	A	0.681374	0.534778	Homo sapiens	2014-05-13	miRNA	miRBase	hsa-miR-518c-star	19:54212012-54212034 (+)	23	UCUCUGGAGGGAAGCACUUUCUG	hsa-miR-518c-star_st	MIMAT0002847	---	hsa-mir-518f // 19:54203269-54203355 (+) /// hsa-mir-520b // 19:54204481-54204541 (+) /// hsa-mir-518b // 19:54205991-54206073 (+) /// hsa-mir-526a-1 // 19:54209506-54209590 (+) /// hsa-mir-520c // 19:54210707-54210793 (+) /// hsa-mir-518c // 19:54211989-54212089 (+) /// hsa-mir-524 // 19:54214256-54214342 (+) /// hsa-mir-517a // 19:54215522-54215608 (+) /// hsa-mir-519d // 19:54216601-54216688 (…	microcosm // ENST00000000233 // ARF5 /// microcosm // ENST00000005180 // CCL26 /// microcosm // ENST00000008391 // TFAP2D /// microcosm // ENST00000025399 // STRAP /// microcosm // ENST00000040663 // NP_115661.1 /// microcosm // ENST00000078652 // Q6ZU30_HUMAN /// microcosm // ENST00000168712 // FGF4 /// microcosm // ENST00000187910 // PSG6 /// microcosm // ENST00000194672 // KIAA1411 /// microco…	hsa-miR-518c*	hsa-miR-518c-3p	hsa-miR-518c*	hsa-miR-518c-3p	hsa-miR-518c*
hsa-miR-541_st	2.21372	1.66352	0.517041	1.86686	0.172277	A	A	0.27256	0.996169	Homo sapiens	2014-05-13	miRNA	miRBase	hsa-miR-541	14:101530885-101530906 (+)	22	UGGUGGGCACAGAAUCUGGACU	hsa-miR-541_st	MIMAT0004920	---	hsa-mir-134 // 14:101521024-101521096 (+) /// hsa-mir-154 // 14:101526092-101526175 (+) /// hsa-mir-369 // 14:101531935-101532004 (+) /// hsa-mir-377 // 14:101528387-101528455 (+) /// hsa-mir-409 // 14:101531637-101531715 (+) /// hsa-mir-412 // 14:101531784-101531874 (+) /// hsa-mir-410 // 14:101532249-101532328 (+) /// hsa-mir-485 // 14:101521756-101521828 (+) /// hsa-mir-496 // 14:101526910-101…	microcosm // ENST00000006750 // CD79B /// microcosm // ENST00000015926 // GRIPAP1 /// microcosm // ENST00000023939 // C20orf43 /// microcosm // ENST00000168216 // HSD17B10 /// microcosm // ENST00000170630 // IL4R /// microcosm // ENST00000171214 // RDH8 /// microcosm // ENST00000178640 // MAP2K5 /// microcosm // ENST00000191922 // SLC9A3R2 /// microcosm // ENST00000200181 // ITGB4 /// microcosm /…	hsa-miR-541	hsa-miR-541	hsa-miR-541	hsa-miR-541	hsa-miR-541
hsa-miR-548ae_st	1.90304	2.50284	1.57453	2.69904	1.0514	P	A	0.00494582	0.258653	Homo sapiens	2014-05-13	miRNA	miRBase	hsa-miR-548ae	2:185243744-185243764 (+) /// 5:57825874-57825894 (-)	21	CAAAAACUGCAAUUACUUUCA	hsa-miR-548ae_st	MIMAT0018954	---	---	---	hsa-miR-548ae	hsa-miR-548ae	hsa-miR-548ae	hsa-miR-548ae	hsa-miR-548ae
hsa-miR-548al_st	1.62737	1.57662	0.874082	1.74692	0.677649	A	A	0.0977288	0.362143	Homo sapiens	2014-05-13	miRNA	miRBase	hsa-miR-548al	11:74110346-74110367 (+)	22	AACGGCAAUGACUUUUGUACCA	hsa-miR-548al_st	MIMAT0019024	ENST00000531906 // sense // intron // 2 /// ENST00000533008 // sense // intron // 2 /// OTTHUMT00000385541 // sense // intron // 2 /// OTTHUMT00000385554 // sense // intron // 2	---	---	hsa-miR-548al	hsa-miR-548al	hsa-miR-548al	hsa-miR-548al	hsa-miR-548al
hsa-miR-548t_st	1.50092	1.23818	0.652332	1.61191	0.250778	A	A	0.481047	0.927669	Homo sapiens	2014-05-13	miRNA	miRBase	hsa-miR-548t	4:174189320-174189340 (+)	21	CAAAAGUGAUCGUGGUUUUUG	hsa-miR-548t_st	MIMAT0015009	ENST00000265000 // sense // intron // 2 /// ENST00000408369 // antisense // exon // 1 /// ENST00000512285 // sense // intron // 2 /// OTTHUMT00000362456 // sense // intron // 2 /// OTTHUMT00000362459 // sense // intron // 2	---	---	hsa-miR-548t	hsa-miR-548t	hsa-miR-548t	hsa-miR-548t	hsa-miR-548t
hsa-miR-554_st	1.53655	2.37538	1.75568	2.65742	1.86987	P	A	0.0157354	0.105922	Homo sapiens	2014-05-13	miRNA	miRBase	hsa-miR-554	1:151518287-151518307 (+)	21	GCUAGUCCUGACUCAGCCAGU	hsa-miR-554_st	MIMAT0003217	ENST00000353024 // sense // intron // 1 /// ENST00000368848 // sense // intron // 1 /// ENST00000368849 // sense // intron // 1 /// ENST00000392712 // sense // intron // 1 /// ENST00000434112 // sense // intron // 1 /// ENST00000498606 // sense // intron // 1 /// ENST00000507671 // sense // intron // 1 /// ENST00000538902 // sense // intron // 1 /// ENST00000544350 // sense // intron // 1 /// OTT…	---	microcosm // ENST00000005905 // KIAA0100 /// microcosm // ENST00000006275 // TRAPPC6A /// microcosm // ENST00000007510 // SNX26 /// microcosm // ENST00000007516 // NDUFAB1 /// microcosm // ENST00000009589 // RPS20 /// microcosm // ENST00000012443 // PPP5C /// microcosm // ENST00000019103 // SCTR /// microcosm // ENST00000020673 // PSD /// microcosm // ENST00000038176 // NSMAF /// microcosm // ENS…	hsa-miR-554	hsa-miR-554	hsa-miR-554	hsa-miR-554	hsa-miR-554
hsa-miR-596_st	2.06707	2.63794	1.59036	2.83963	1.56886	A	A	0.578664	0.907188	Homo sapiens	2014-05-13	miRNA	miRBase	hsa-miR-596	8:1765412-1765432 (+)	21	AAGCCUGCCCGGCUCCUCGGG	hsa-miR-596_st	MIMAT0003264	---	---	MTI // --- // LGALS3BP /// microcosm // ENST00000006750 // CD79B /// microcosm // ENST00000007660 // DLX6 /// microcosm // ENST00000012443 // PPP5C /// microcosm // ENST00000013808 // SEMA3B /// microcosm // ENST00000015926 // GRIPAP1 /// microcosm // ENST00000029410 // B4GALT7 /// microcosm // ENST00000037502 // MYOC /// microcosm // ENST00000043402 // RTN4R /// microcosm // ENST00000158166 // C…	hsa-miR-596	hsa-miR-596	hsa-miR-596	hsa-miR-596	hsa-miR-596
hsa-miR-603_st	2.59817	2.30801	0.930509	2.53498	0.615353	P	A	0.000377424	0.140164	Homo sapiens	2014-05-13	miRNA	miRBase	hsa-miR-603	10:24564674-24564695 (+)	22	CACACACUGCAAUUACUUUUGC	hsa-miR-603_st	MIMAT0003271	ENST00000376452 // sense // intron // 2 /// ENST00000376454 // sense // intron // 2 /// ENST00000376456 // sense // intron // 2 /// ENST00000376462 // sense // intron // 3 /// ENST00000430453 // sense // intron // 1 /// ENST00000438429 // sense // intron // 1 /// ENST00000442879 // sense // intron // 2 /// ENST00000458595 // sense // intron // 2 /// OTTHUMT00000047221 // sense // intron // 3 /// …	---	MTI // --- // TRAPPC2P1 /// microcosm // ENST00000006967 // JHDM1D /// microcosm // ENST00000024061 // SLC45A4 /// microcosm // ENST00000029410 // B4GALT7 /// microcosm // ENST00000053867 // GRN /// microcosm // ENST00000159647 // PANX2 /// microcosm // ENST00000162330 // BCAR1 /// microcosm // ENST00000171757 // P2RY10 /// microcosm // ENST00000182065 // CUL1 /// microcosm // ENST00000201031 // …	hsa-miR-603	hsa-miR-603	hsa-miR-603	hsa-miR-603	hsa-miR-603
hsa-miR-615-3p_st	1.56756	6.73686	6.08834	6.88383	6.31739	P	P	1.06418e-08	4.77651e-06	Homo sapiens	2014-05-13	miRNA	miRBase	hsa-miR-615-3p	12:54427794-54427815 (+)	22	UCCGAGCCUGGGUCUCCCUCUU	hsa-miR-615-3p_st	MIMAT0003283	ENST00000303406 // sense // intron // 1 /// ENST00000312492 // sense // intron // 1 /// ENST00000512206 // sense // intron // 1 /// ENST00000513209 // sense // intron // 1 /// OTTHUMT00000358947 // sense // intron // 1 /// OTTHUMT00000358948 // sense // intron // 1 /// OTTHUMT00000358949 // sense // intron // 1 /// OTTHUMT00000358964 // sense // intron // 1	---	MTI // --- // GDF11 /// microcosm // ENST00000007660 // DLX6 /// microcosm // ENST00000011898 // TSPAN9 /// microcosm // ENST00000019317 // RALBP1 /// microcosm // ENST00000020673 // PSD /// microcosm // ENST00000029410 // B4GALT7 /// microcosm // ENST00000043402 // RTN4R /// microcosm // ENST00000046967 // ADRB1 /// microcosm // ENST00000078429 // GNA11 /// microcosm // ENST00000085068 // ISOC2 …	hsa-miR-615-3p	hsa-miR-615-3p	hsa-miR-615-3p	hsa-miR-615-3p	hsa-miR-615-3p
hsa-miR-760_st	1.67567	2.97221	2.22748	3.39204	2.36105	P	A	0.0152017	0.47935	Homo sapiens	2014-05-13	miRNA	miRBase	hsa-miR-760	1:94312436-94312455 (+)	20	CGGCUCUGGGUCUGUGGGGA	hsa-miR-760_st	MIMAT0004957	ENST00000370244 // antisense // intron // 1 /// OTTHUMT00000028420 // antisense // intron // 1	---	MTI // --- // DNTTIP1 /// microcosm // ENST00000000442 // ESRRA /// microcosm // ENST00000005284 // CACNG3 /// microcosm // ENST00000005905 // KIAA0100 /// microcosm // ENST00000006101 // COPZ2 /// microcosm // ENST00000006750 // CD79B /// microcosm // ENST00000007403 // CRLF1 /// microcosm // ENST00000007699 // YBX2 /// microcosm // ENST00000056217 // ARHGEF5 /// microcosm // ENST00000078445 // …	hsa-miR-760	hsa-miR-760	hsa-miR-760	hsa-miR-760	hsa-miR-760
hsa-miR-7_st	3.16926	5.37134	3.70719	5.58254	4.12009	P	P	1.28946e-08	1.66076e-06	Homo sapiens	2014-05-13	miRNA	miRBase	hsa-miR-7	9:86584727-86584749 (-) /// 15:89155087-89155109 (+) /// 19:4770712-4770734 (+)	23	UGGAAGACUAGUGAUUUUGUUGU	hsa-miR-7_st	MIMAT0000252	ENST00000351839 // sense // intron // 15 /// ENST00000360384 // sense // intron // 16 /// ENST00000376258 // sense // intron // 15 /// ENST00000376263 // sense // intron // 16 /// ENST00000376264 // sense // intron // 16 /// ENST00000376268 // sense // intron // 15 /// ENST00000376281 // sense // intron // 16 /// ENST00000435158 // sense // intron // 15 /// ENST00000481820 // sense // exon // 2 /…	hsa-mir-7-2 // 15:89155056-89155165 (+) /// hsa-mir-1179 // 15:89151338-89151428 (+) /// hsa-mir-3529 // 15:89155078-89155155 (-)	MTI // --- // NAV1 /// microcosm // ENST00000006101 // COPZ2 /// microcosm // ENST00000014914 // GPRC5A /// microcosm // ENST00000019103 // SCTR /// microcosm // ENST00000022615 // VDAC3 /// microcosm // ENST00000035307 // CHGUT_HUMAN /// microcosm // ENST00000038176 // NSMAF /// microcosm // ENST00000044462 // PSMA4 /// microcosm // ENST00000052754 // DCN /// microcosm // ENST00000054650 // THAP…	hsa-miR-7	hsa-miR-7	hsa-miR-7	hsa-miR-7	hsa-miR-7
hsa-miR-876-5p_st	1.53176	1.16664	0.551454	1.4791	0.167484	A	A	0.604378	0.999831	Homo sapiens	2014-05-13	miRNA	miRBase	hsa-miR-876-5p	9:28863673-28863694 (-)	22	UGGAUUUCUUUGUGAAUCACCA	hsa-miR-876-5p_st	MIMAT0004924	---	---	microcosm // ENST00000007735 // KRT33A /// microcosm // ENST00000016946 // RGPD7 /// microcosm // ENST00000028008 // RNASET2 /// microcosm // ENST00000085219 // CD22 /// microcosm // ENST00000159060 // NOX3 /// microcosm // ENST00000160382 // ACTL6B /// microcosm // ENST00000167588 // KRT20 /// microcosm // ENST00000171111 // KEAP1 /// microcosm // ENST00000181092 // SP140 /// microcosm // ENST00…	hsa-miR-876-5p	hsa-miR-876-5p	hsa-miR-876-5p	hsa-miR-876-5p	hsa-miR-876-5p
hsa-miR-99a_st	1.61974	1.51877	0.823004	1.86574	0.451393	A	A	0.205691	0.99428	Homo sapiens	2014-05-13	miRNA	miRBase	hsa-miR-99a	21:17911421-17911442 (+)	22	AACCCGUAGAUCCGAUCUUGUG	hsa-miR-99a_st	MIMAT0000097	ENST00000400178 // sense // intron // 5 /// ENST00000418813 // sense // intron // 3 /// ENST00000428669 // sense // intron // 3 /// ENST00000441820 // sense // intron // 1 /// ENST00000445461 // sense // intron // 5 /// ENST00000453910 // sense // intron // 3 /// ENST00000456342 // sense // intron // 6 /// ENST00000458468 // sense // intron // 6 /// OTTHUMT00000158029 // sense // intron // 6 /// …	hsa-let-7c // 21:17912148-17912231 (+) /// hsa-mir-99a // 21:17911409-17911489 (+)	MTI // --- // TTC38 /// microcosm // ENST00000000233 // ARF5 /// microcosm // ENST00000001146 // CYP26B1 /// microcosm // ENST00000005905 // KIAA0100 /// microcosm // ENST00000007264 // RPUSD1 /// microcosm // ENST00000007390 // C16orf42 /// microcosm // ENST00000007722 // ITGA3 /// microcosm // ENST00000009589 // RPS20 /// microcosm // ENST00000026218 // PIGQ /// microcosm // ENST00000029410 // …	hsa-miR-99a	hsa-miR-99a	hsa-miR-99a	hsa-miR-99a	hsa-miR-99a
hsa-miR-99b-star_st	2.88087	2.6278	1.1013	2.83046	0.992706	A	A	0.124211	0.814547	Homo sapiens	2014-05-13	miRNA	miRBase	hsa-miR-99b-star	19:52195909-52195930 (+)	22	CAAGCUCGUGUCUGUGGGUCCG	hsa-miR-99b-star_st	MIMAT0004678	ENST00000503177 // antisense // intron // 1	hsa-let-7e // 19:52196039-52196117 (+) /// hsa-mir-125a // 19:52196507-52196592 (+) /// hsa-mir-99b // 19:52195865-52195934 (+)	MTI // --- // TMEM97 /// microcosm // ENST00000000233 // ARF5 /// microcosm // ENST00000011653 // CD4 /// microcosm // ENST00000156626 // ST6GALNAC1 /// microcosm // ENST00000159060 // NOX3 /// microcosm // ENST00000162044 // TMEM161A /// microcosm // ENST00000170168 // REXO1 /// microcosm // ENST00000184956 // NP_071353.4 /// microcosm // ENST00000199706 // MRPL28 /// microcosm // ENST0000020194…	hsa-miR-99b*	hsa-miR-99b-3p	hsa-miR-99b*	hsa-miR-99b-3p	hsa-miR-99b*

## Sheet: K562only
Lists of upregulated miRNAs in terminally differentiated K562 cells.
	Fold change	Normalized data (log2)		Raw data (log2)		Detection		Detection p-value		Annotation															Target predicition
Probe Set ID	K562+TPA/ K562+Mock	K562+TPA	K562+Mock	K562+TPA	K562+Mock	K562+TPA	K562+Mock	K562+TPA	K562+Mock	Species Scientific Name	Annotation Date	Sequence Type	Sequence Source	Transcript ID(Array Design)	Alignments	Sequence Length	Sequence	Probe Set Name	Accession	Genome Context	Clustered miRNAs within 10kb	Target Genes	Transcript ID(Array Design)	Transcript ID(Array Design)	miRBase search	TargetScan Targets	microRNA.org Targets
hsa-let-7e-star_st	1.65878	3.78363	3.0535	3.90652	2.10341	P	P	0.000874096	0.00127846	Homo sapiens	2014-05-13	miRNA	miRBase	hsa-let-7e-star	19:52196091-52196112 (+)	22	CUAUACGGCCUCCUAGCUUUCC	hsa-let-7e-star_st	MIMAT0004485	ENST00000503177 // antisense // exon // 1	hsa-let-7e // 19:52196039-52196117 (+) /// hsa-mir-125a // 19:52196507-52196592 (+) /// hsa-mir-99b // 19:52195865-52195934 (+)	MTI // --- // PHF23 /// microcosm // ENST00000000412 // M6PR /// microcosm // ENST00000006658 // SPATA20 /// microcosm // ENST00000008180 // IL32 /// microcosm // ENST00000008527 // CRY1 /// microcosm // ENST00000014761 // RWDD2 /// microcosm // ENST00000039007 // OTC /// microcosm // ENST00000046967 // ADRB1 /// microcosm // ENST00000062104 // NNAT /// microcosm // ENST00000158166 // CAMKK1 /// …	hsa-let-7e*	hsa-let-7e-3p	hsa-let-7e*	hsa-let-7e-3p	hsa-let-7e*
hsa-let-7f-2-star_st	2.73404	2.30801	0.85697	2.4284	0.43507	P	A	0.0112526	0.766329	Homo sapiens	2014-05-13	miRNA	miRBase	hsa-let-7f-2-star	X:53584157-53584178 (-)	22	CUAUACAGUCUACUGUCUUUCC	hsa-let-7f-2-star_st	MIMAT0004487	ENST00000262854 // sense // intron // 60 /// ENST00000342160 // sense // intron // 59 /// ENST00000427052 // sense // intron // 34 /// OTTHUMT00000056766 // sense // intron // 59 /// OTTHUMT00000056767 // sense // intron // 34	hsa-let-7f-2 // X:53584153-53584235 (-) /// hsa-mir-98 // X:53583184-53583302 (-)	MTI // --- // PMAIP1 /// microcosm // ENST00000000412 // M6PR /// microcosm // ENST00000002125 // NP_653337.1 /// microcosm // ENST00000002165 // FUCA2 /// microcosm // ENST00000008527 // CRY1 /// microcosm // ENST00000012134 // HIVEP2 /// microcosm // ENST00000014761 // RWDD2 /// microcosm // ENST00000031135 // BCLAF1 /// microcosm // ENST00000038176 // NSMAF /// microcosm // ENST00000056233 // …	hsa-let-7f-2*	hsa-let-7f-2-3p	hsa-let-7f-2*	hsa-let-7f-2-3p	hsa-let-7f-2*
hsa-let-7i_st	1.94198	6.84143	5.8839	7.05163	5.12911	P	P	5.69372e-14	9.16766e-09	Homo sapiens	2014-05-13	miRNA	miRBase	hsa-let-7i	12:62997471-62997492 (+)	22	UGAGGUAGUAGUUUGUGCUGUU	hsa-let-7i_st	MIMAT0000415	ENST00000362309 // sense // exon // 1	---	MTI // --- // DDOST /// microcosm // ENST00000005386 // NP_078880.1 /// microcosm // ENST00000007699 // YBX2 /// microcosm // ENST00000011684 // PLEKHG6 /// microcosm // ENST00000024061 // SLC45A4 /// microcosm // ENST00000025469 // PLEKHO1 /// microcosm // ENST00000038176 // NSMAF /// microcosm // ENST00000039007 // OTC /// microcosm // ENST00000042931 // BEST2 /// microcosm // ENST00000161006 /…	hsa-let-7i	hsa-let-7i	hsa-let-7i	hsa-let-7i	hsa-let-7i
hsa-miR-100_st	1.71881	2.68109	1.89968	2.83482	0.955725	P	A	0.0037185	0.172009	Homo sapiens	2014-05-13	miRNA	miRBase	hsa-miR-100	11:122022983-122023004 (-)	22	AACCCGUAGAUCCGAACUUGUG	hsa-miR-100_st	MIMAT0000098	---	hsa-let-7a-2 // 11:122017230-122017301 (-) /// hsa-mir-100 // 11:122022937-122023016 (-)	MTI // --- // ODC1 /// microcosm // ENST00000005905 // KIAA0100 /// microcosm // ENST00000007264 // RPUSD1 /// microcosm // ENST00000009589 // RPS20 /// microcosm // ENST00000026218 // PIGQ /// microcosm // ENST00000029410 // B4GALT7 /// microcosm // ENST00000039007 // OTC /// microcosm // ENST00000043402 // RTN4R /// microcosm // ENST00000064724 // CLDN11 /// microcosm // ENST00000155674 // CECR…	hsa-miR-100	hsa-miR-100	hsa-miR-100	hsa-miR-100	hsa-miR-100
hsa-miR-101-star_st	2.41033	4.38075	3.11152	4.38305	2.36467	P	P	2.07436e-05	0.00205561	Homo sapiens	2014-05-13	miRNA	miRBase	hsa-miR-101-star	1:65524160-65524181 (-)	22	CAGUUAUCACAGUGCUGAUGCU	hsa-miR-101-star_st	MIMAT0004513	---	hsa-mir-101-1 // 1:65524117-65524191 (-) /// hsa-mir-3671 // 1:65523438-65523525 (-)	MTI // --- // TMSB10 /// microcosm // ENST00000005558 // IFRD1 /// microcosm // ENST00000040877 // TARBP1 /// microcosm // ENST00000046794 // LCP2 /// microcosm // ENST00000053243 // TNFRSF17 /// microcosm // ENST00000164227 // BCL3 /// microcosm // ENST00000171000 // RAPGEF3 /// microcosm // ENST00000194214 // C1orf41 /// microcosm // ENST00000201961 // C20orf112 /// microcosm // ENST00000202816…	hsa-miR-101*	hsa-miR-101-3p	hsa-miR-101*	hsa-miR-101-3p	hsa-miR-101*
hsa-miR-10a-star_st	1.75224	5.58008	4.77088	5.66267	3.77517	P	P	6.41968e-12	1.66192e-07	Homo sapiens	2014-05-13	miRNA	miRBase	hsa-miR-10a-star	17:46657226-46657247 (-)	22	CAAAUUCGUAUCUAGGGGAAUA	hsa-miR-10a-star_st	MIMAT0004555	ENST00000460160 // sense // intron // 1 /// ENST00000465846 // antisense // intron // 1 /// ENST00000472863 // sense // intron // 1 /// ENST00000476342 // sense // intron // 1 /// ENST00000489475 // sense // intron // 1 /// ENST00000498678 // sense // intron // 1 /// OTTHUMT00000358254 // antisense // intron // 1 /// OTTHUMT00000358262 // sense // intron // 1 /// OTTHUMT00000358263 // sense // in…	---	MTI // --- // GCFC2 /// microcosm // ENST00000005226 // USH1C /// microcosm // ENST00000014761 // RWDD2 /// microcosm // ENST00000035383 // LRRC7 /// microcosm // ENST00000157600 // LMCD1 /// microcosm // ENST00000162044 // TMEM161A /// microcosm // ENST00000170150 // BPIL1 /// microcosm // ENST00000171757 // P2RY10 /// microcosm // ENST00000177648 // ALPK1 /// microcosm // ENST00000180173 // MTM…	hsa-miR-10a*	hsa-miR-10a-3p	hsa-miR-10a*	hsa-miR-10a-3p	hsa-miR-10a*
hsa-miR-1182_st	1.7846	2.26404	1.42843	2.32212	0.740854	A	A	0.358516	0.632851	Homo sapiens	2014-05-13	miRNA	miRBase	hsa-miR-1182	1:231155587-231155609 (-)	23	GAGGGUCUUGGGAGGGAUGUGAC	hsa-miR-1182_st	MIMAT0005827	ENST00000366654 // sense // 3UTR // 2 /// ENST00000466258 // sense // exon // 2 /// ENST00000494111 // sense // exon // 3 /// OTTHUMT00000092652 // sense // 3UTR // 2 /// OTTHUMT00000092653 // sense // exon // 3 /// OTTHUMT00000099227 // sense // exon // 2	---	---	hsa-miR-1182	hsa-miR-1182	hsa-miR-1182	hsa-miR-1182	hsa-miR-1182
hsa-miR-1183_st	1.80716	3.49821	2.64448	3.60577	1.5048	P	P	0.0179822	0.00861137	Homo sapiens	2014-05-13	miRNA	miRBase	hsa-miR-1183	7:21510723-21510749 (+)	27	CACUGUAGGUGAUGGUGAGAGUGGGCA	hsa-miR-1183_st	MIMAT0005828	ENST00000222584 // sense // intron // 3 /// ENST00000432066 // sense // intron // 1 /// ENST00000448246 // sense // intron // 2 /// OTTHUMT00000211617 // sense // intron // 3 /// OTTHUMT00000326588 // sense // intron // 2 /// OTTHUMT00000326783 // sense // intron // 1	---	---	hsa-miR-1183	hsa-miR-1183	hsa-miR-1183	hsa-miR-1183	hsa-miR-1183
hsa-miR-1202_st	2.02269	3.46657	2.4503	3.58959	1.20255	P	A	0.0568884	0.0622888	Homo sapiens	2014-05-13	miRNA	miRBase	hsa-miR-1202	6:156267943-156267963 (+)	21	GUGCCAGCUGCAGUGGGGGAG	hsa-miR-1202_st	MIMAT0005865	---	---	---	hsa-miR-1202	hsa-miR-1202	hsa-miR-1202	hsa-miR-1202	hsa-miR-1202
hsa-miR-1250_st	2.56828	2.21617	0.85537	2.34076	0.499501	A	A	0.13364	0.966419	Homo sapiens	2014-05-13	miRNA	miRBase	hsa-miR-1250	17:79107065-79107085 (-)	21	ACGGUGCUGGAUGUGGCCUUU	hsa-miR-1250_st	MIMAT0005902	ENST00000326724 // sense // intron // 2 /// ENST00000374792 // sense // intron // 2 /// OTTHUMT00000256055 // sense // intron // 2	hsa-mir-338 // 17:79099683-79099749 (-) /// hsa-mir-657 // 17:79099076-79099173 (-) /// hsa-mir-1250 // 17:79106996-79107108 (-) /// hsa-mir-3065 // 17:79099677-79099755 (+)	MTI // --- // TMUB1	hsa-miR-1250	hsa-miR-1250	hsa-miR-1250	hsa-miR-1250	hsa-miR-1250
hsa-miR-125b_st	1.62246	3.19019	2.49201	3.29898	1.18182	P	P	0.000875157	0.00200581	Homo sapiens	2014-05-13	miRNA	miRBase	hsa-miR-125b	11:121970517-121970538 (-) /// 21:17962573-17962594 (+)	22	UCCCUGAGACCCUAACUUGUGA	hsa-miR-125b_st	MIMAT0000423	ENST00000524376 // sense // intron // 1 /// ENST00000528986 // sense // intron // 1 /// ENST00000529823 // sense // intron // 1 /// ENST00000530955 // sense // intron // 1 /// ENST00000531071 // sense // intron // 2 /// ENST00000531381 // sense // intron // 1 /// ENST00000532315 // sense // intron // 1 /// ENST00000532319 // sense // intron // 1 /// ENST00000532890 // sense // intron // 2 /// ENS…	---	MTI // --- // IP6K1 /// microcosm // ENST00000000442 // ESRRA /// microcosm // ENST00000005905 // KIAA0100 /// microcosm // ENST00000006101 // COPZ2 /// microcosm // ENST00000007403 // CRLF1 /// microcosm // ENST00000014914 // GPRC5A /// microcosm // ENST00000054650 // THAP3 /// microcosm // ENST00000157812 // PSMC4 /// microcosm // ENST00000158009 // FNDC8 /// microcosm // ENST00000160298 // KIA…	hsa-miR-125b	hsa-miR-125b	hsa-miR-125b	hsa-miR-125b	hsa-miR-125b
hsa-miR-126-star_st	1.88824	1.44619	0.529146	1.66168	0.198079	A	A	0.165804	0.999636	Homo sapiens	2014-05-13	miRNA	miRBase	hsa-miR-126-star	9:139565068-139565088 (+)	21	CAUUAUUACUUUUGGUACGCG	hsa-miR-126-star_st	MIMAT0000444	ENST00000308874 // sense // intron // 7 /// ENST00000371698 // sense // intron // 6 /// ENST00000371699 // sense // intron // 7 /// ENST00000406555 // sense // intron // 7 /// ENST00000492002 // sense // intron // 5 /// OTTHUMT00000055094 // sense // intron // 7 /// OTTHUMT00000055095 // sense // intron // 7 /// OTTHUMT00000055096 // sense // intron // 6 /// OTTHUMT00000055099 // sense // intron …	---	MTI // --- // CSGALNACT1 /// microcosm // ENST00000004103 // TMEM176A /// microcosm // ENST00000056233 // NFE2L3 /// microcosm // ENST00000159060 // NOX3 /// microcosm // ENST00000161006 // PRSS22 /// microcosm // ENST00000171757 // P2RY10 /// microcosm // ENST00000198536 // PILRA /// microcosm // ENST00000199447 // TXNDC3 /// microcosm // ENST00000200457 // TRIP6 /// microcosm // ENST00000202788…	hsa-miR-126*	hsa-miR-126-3p	hsa-miR-126*	hsa-miR-126-3p	hsa-miR-126*
hsa-miR-126_st	2.89901	14.0658	12.5302	14.2214	12.1035	P	P	8.72176e-16	8.72176e-16	Homo sapiens	2014-05-13	miRNA	miRBase	hsa-miR-126	9:139565105-139565126 (+)	22	UCGUACCGUGAGUAAUAAUGCG	hsa-miR-126_st	MIMAT0000445	ENST00000308874 // sense // intron // 7 /// ENST00000371698 // sense // intron // 6 /// ENST00000371699 // sense // intron // 7 /// ENST00000406555 // sense // intron // 7 /// ENST00000492002 // sense // intron // 5 /// OTTHUMT00000055094 // sense // intron // 7 /// OTTHUMT00000055095 // sense // intron // 7 /// OTTHUMT00000055096 // sense // intron // 6 /// OTTHUMT00000055099 // sense // intron …	---	MTI // --- // RBMX /// microcosm // ENST00000003583 // C1orf201 /// microcosm // ENST00000010132 // DYRK4 /// microcosm // ENST00000039007 // OTC /// microcosm // ENST00000043402 // RTN4R /// microcosm // ENST00000055077 // RFC2 /// microcosm // ENST00000085068 // ISOC2 /// microcosm // ENST00000156499 // KLK14 /// microcosm // ENST00000167218 // PDCD2 /// microcosm // ENST00000175238 // ADAM7 //…	hsa-miR-126	hsa-miR-126	hsa-miR-126	hsa-miR-126	hsa-miR-126
hsa-miR-127-3p_st	13.269	7.63889	3.9089	7.82152	2.56434	P	P	1.85722e-13	0.000100263	Homo sapiens	2014-05-13	miRNA	miRBase	hsa-miR-127-3p	14:101349372-101349393 (+)	22	UCGGAUCCGUCUGAGCUUGGCU	hsa-miR-127-3p_st	MIMAT0000446	ENST00000534062 // antisense // exon // 1 /// OTTHUMT00000395127 // antisense // exon // 1	hsa-mir-127 // 14:101349316-101349412 (+) /// hsa-mir-136 // 14:101351039-101351120 (+) /// hsa-mir-337 // 14:101340830-101340922 (+) /// hsa-mir-431 // 14:101347344-101347457 (+) /// hsa-mir-433 // 14:101348223-101348315 (+) /// hsa-mir-432 // 14:101350820-101350913 (+) /// hsa-mir-665 // 14:101341370-101341441 (+)	MTI // --- // SETD8 /// microcosm // ENST00000000233 // ARF5 /// microcosm // ENST00000007403 // CRLF1 /// microcosm // ENST00000007414 // OSBPL7 /// microcosm // ENST00000007660 // DLX6 /// microcosm // ENST00000007735 // KRT33A /// microcosm // ENST00000007969 // LRRC23 /// microcosm // ENST00000011684 // PLEKHG6 /// microcosm // ENST00000012049 // QPCTL /// microcosm // ENST00000019103 // SCTR…	hsa-miR-127-3p	hsa-miR-127-3p	hsa-miR-127-3p	hsa-miR-127-3p	hsa-miR-127-3p
hsa-miR-127-5p_st	1.67736	1.60316	0.85697	1.78641	0.470679	A	A	0.124304	0.989469	Homo sapiens	2014-05-13	miRNA	miRBase	hsa-miR-127-5p	14:101349338-101349359 (+)	22	CUGAAGCUCAGAGGGCUCUGAU	hsa-miR-127-5p_st	MIMAT0004604	ENST00000534062 // antisense // exon // 1 /// OTTHUMT00000395127 // antisense // exon // 1	hsa-mir-127 // 14:101349316-101349412 (+) /// hsa-mir-136 // 14:101351039-101351120 (+) /// hsa-mir-337 // 14:101340830-101340922 (+) /// hsa-mir-431 // 14:101347344-101347457 (+) /// hsa-mir-433 // 14:101348223-101348315 (+) /// hsa-mir-432 // 14:101350820-101350913 (+) /// hsa-mir-665 // 14:101341370-101341441 (+)	microcosm // ENST00000045083 // C20orf175 /// microcosm // ENST00000054650 // THAP3 /// microcosm // ENST00000056217 // ARHGEF5 /// microcosm // ENST00000082259 // DNAH2 /// microcosm // ENST00000158009 // FNDC8 /// microcosm // ENST00000168977 // ITGB1BP3 /// microcosm // ENST00000192314 // GAL3ST2 /// microcosm // ENST00000202788 // MAPKAPK5 /// microcosm // ENST00000205948 // APOH /// microcos…	hsa-miR-127-5p	hsa-miR-127-5p	hsa-miR-127-5p	hsa-miR-127-5p	hsa-miR-127-5p
hsa-miR-1278_st	1.65019	1.78398	1.06135	1.96171	0.604081	P	A	0.0404244	0.443634	Homo sapiens	2014-05-13	miRNA	miRBase	hsa-miR-1278	1:193105682-193105703 (+)	22	UAGUACUGUGCAUAUCAUCUAU	hsa-miR-1278_st	MIMAT0005936	ENST00000367435 // sense // intron // 5 /// ENST00000445394 // sense // intron // 5 /// ENST00000482484 // sense // intron // 6 /// OTTHUMT00000086696 // sense // intron // 5 /// OTTHUMT00000086697 // sense // intron // 6	---	---	hsa-miR-1278	hsa-miR-1278	hsa-miR-1278	hsa-miR-1278	hsa-miR-1278
hsa-miR-134_st	22.3732	7.29823	2.81453	7.53032	1.53045	P	P	4.72096e-13	0.00354851	Homo sapiens	2014-05-13	miRNA	miRBase	hsa-miR-134	14:101521031-101521052 (+)	22	UGUGACUGGUUGACCAGAGGGG	hsa-miR-134_st	MIMAT0000447	---	hsa-mir-134 // 14:101521024-101521096 (+) /// hsa-mir-154 // 14:101526092-101526175 (+) /// hsa-mir-377 // 14:101528387-101528455 (+) /// hsa-mir-381 // 14:101512257-101512331 (+) /// hsa-mir-382 // 14:101520643-101520718 (+) /// hsa-mir-485 // 14:101521756-101521828 (+) /// hsa-mir-487a // 14:101518783-101518862 (+) /// hsa-mir-496 // 14:101526910-101527011 (+) /// hsa-mir-539 // 14:101513658-10…	MTI // --- // FOXM1 /// microcosm // ENST00000002501 // DBNDD1 /// microcosm // ENST00000006658 // SPATA20 /// microcosm // ENST00000008527 // CRY1 /// microcosm // ENST00000014930 // HEBP1 /// microcosm // ENST00000045065 // PARP3 /// microcosm // ENST00000156499 // KLK14 /// microcosm // ENST00000158149 // C17orf85 /// microcosm // ENST00000159087 // TMEM16H /// microcosm // ENST00000165524 // …	hsa-miR-134	hsa-miR-134	hsa-miR-134	hsa-miR-134	hsa-miR-134
hsa-miR-136-star_st	1.83403	1.60699	0.731974	1.7537	0.436027	A	A	0.141648	0.995682	Homo sapiens	2014-05-13	miRNA	miRBase	hsa-miR-136-star	14:101351087-101351108 (+)	22	CAUCAUCGUCUCAAAUGAGUCU	hsa-miR-136-star_st	MIMAT0004606	ENST00000385207 // sense // exon // 1 /// ENST00000534062 // antisense // exon // 1 /// OTTHUMT00000395127 // antisense // exon // 1	hsa-mir-127 // 14:101349316-101349412 (+) /// hsa-mir-136 // 14:101351039-101351120 (+) /// hsa-mir-431 // 14:101347344-101347457 (+) /// hsa-mir-433 // 14:101348223-101348315 (+) /// hsa-mir-432 // 14:101350820-101350913 (+) /// hsa-mir-665 // 14:101341370-101341441 (+)	microcosm // ENST00000003100 // CYP51A1 /// microcosm // ENST00000005374 // C7orf24 /// microcosm // ENST00000025429 // DERA /// microcosm // ENST00000044462 // PSMA4 /// microcosm // ENST00000053243 // TNFRSF17 /// microcosm // ENST00000057513 // TNIP3 /// microcosm // ENST00000058691 // HEBP2 /// microcosm // ENST00000175091 // LAPTM4A /// microcosm // ENST00000200383 // ACOX3 /// microcosm // …	hsa-miR-136*	hsa-miR-136-3p	hsa-miR-136*	hsa-miR-136-3p	hsa-miR-136*
hsa-miR-138_st	1.76627	1.60316	0.782457	1.82661	0.457774	A	A	0.289003	0.532736	Homo sapiens	2014-05-13	miRNA	miRBase	hsa-miR-138	16:56892439-56892461 (+) /// 3:44155726-44155748 (+)	23	AGCUGGUGUUGUGAAUCAGGCCG	hsa-miR-138_st	MIMAT0000430	---	---	MTI // --- // HIST1H2BJ /// microcosm // ENST00000005286 // TMEM132A /// microcosm // ENST00000007510 // SNX26 /// microcosm // ENST00000007699 // YBX2 /// microcosm // ENST00000010132 // DYRK4 /// microcosm // ENST00000042931 // BEST2 /// microcosm // ENST00000052754 // DCN /// microcosm // ENST00000064324 // FOXC1 /// microcosm // ENST00000095634 // ZNF275 /// microcosm // ENST00000156499 // KL…	hsa-miR-138	hsa-miR-138	hsa-miR-138	hsa-miR-138	hsa-miR-138
hsa-miR-139-3p_st	4.86829	3.91631	1.6329	4.03854	1.00252	P	A	0.0409642	0.310158	Homo sapiens	2014-05-13	miRNA	miRBase	hsa-miR-139-3p	11:72326110-72326131 (-)	22	GGAGACGCGGCCCUGUUGGAGU	hsa-miR-139-3p_st	MIMAT0004552	ENST00000334456 // sense // intron // 2 /// ENST00000376450 // sense // intron // 1 /// ENST00000418754 // sense // intron // 2 /// ENST00000429363 // sense // intron // 4 /// ENST00000430063 // sense // intron // 2 /// ENST00000444035 // sense // intron // 2 /// ENST00000485058 // sense // intron // 3 /// ENST00000535701 // sense // intron // 2 /// ENST00000536308 // sense // intron // 1 /// ENS…	---	MTI // --- // MTDH /// microcosm // ENST00000006275 // TRAPPC6A /// microcosm // ENST00000006777 // NM_001040457.1 /// microcosm // ENST00000007660 // DLX6 /// microcosm // ENST00000014930 // HEBP1 /// microcosm // ENST00000041337 // EDC4 /// microcosm // ENST00000053867 // GRN /// microcosm // ENST00000066014 // IFRD2 /// microcosm // ENST00000086933 // GSCL /// microcosm // ENST00000156499 // K…	hsa-miR-139-3p	hsa-miR-139-3p	hsa-miR-139-3p	hsa-miR-139-3p	hsa-miR-139-3p
hsa-miR-143_st	42.663	7.26487	1.84996	7.45009	0.993166	P	P	2.8957e-15	0.047256	Homo sapiens	2014-05-13	miRNA	miRBase	hsa-miR-143	5:148808541-148808561 (+)	21	UGAGAUGAAGCACUGUAGCUC	hsa-miR-143_st	MIMAT0000435	---	hsa-mir-143 // 5:148808481-148808586 (+) /// hsa-mir-145 // 5:148810209-148810296 (+)	MTI // --- // MMP13 /// microcosm // ENST00000000412 // M6PR /// microcosm // ENST00000014761 // RWDD2 /// microcosm // ENST00000015926 // GRIPAP1 /// microcosm // ENST00000025469 // PLEKHO1 /// microcosm // ENST00000038176 // NSMAF /// microcosm // ENST00000066544 // CDC27 /// microcosm // ENST00000170150 // BPIL1 /// microcosm // ENST00000181383 // CPB2 /// microcosm // ENST00000182377 // MLSTD…	hsa-miR-143	hsa-miR-143	hsa-miR-143	hsa-miR-143	hsa-miR-143
hsa-miR-154-star_st	4.02723	2.92646	0.916673	2.99675	0.53658	P	A	5.15461e-05	0.130123	Homo sapiens	2014-05-13	miRNA	miRBase	hsa-miR-154-star	14:101526142-101526163 (+)	22	AAUCAUACACGGUUGACCUAUU	hsa-miR-154-star_st	MIMAT0000453	---	hsa-mir-134 // 14:101521024-101521096 (+) /// hsa-mir-154 // 14:101526092-101526175 (+) /// hsa-mir-369 // 14:101531935-101532004 (+) /// hsa-mir-377 // 14:101528387-101528455 (+) /// hsa-mir-382 // 14:101520643-101520718 (+) /// hsa-mir-409 // 14:101531637-101531715 (+) /// hsa-mir-412 // 14:101531784-101531874 (+) /// hsa-mir-410 // 14:101532249-101532328 (+) /// hsa-mir-485 // 14:101521756-101…	microcosm // ENST00000004921 // CCL18 /// microcosm // ENST00000038176 // NSMAF /// microcosm // ENST00000039007 // OTC /// microcosm // ENST00000078652 // Q6ZU30_HUMAN /// microcosm // ENST00000167218 // PDCD2 /// microcosm // ENST00000171757 // P2RY10 /// microcosm // ENST00000198587 // IGSF9 /// microcosm // ENST00000201031 // TFAP2C /// microcosm // ENST00000206660 // RPGRIP1 /// microcosm //…	hsa-miR-154*	hsa-miR-154-3p	hsa-miR-154*	hsa-miR-154-3p	hsa-miR-154*
hsa-miR-154_st	6.47788	4.10929	1.41377	4.23758	0.739133	P	A	2.1389e-05	0.585166	Homo sapiens	2014-05-13	miRNA	miRBase	hsa-miR-154	14:101526106-101526127 (+)	22	UAGGUUAUCCGUGUUGCCUUCG	hsa-miR-154_st	MIMAT0000452	---	hsa-mir-134 // 14:101521024-101521096 (+) /// hsa-mir-154 // 14:101526092-101526175 (+) /// hsa-mir-369 // 14:101531935-101532004 (+) /// hsa-mir-377 // 14:101528387-101528455 (+) /// hsa-mir-382 // 14:101520643-101520718 (+) /// hsa-mir-409 // 14:101531637-101531715 (+) /// hsa-mir-412 // 14:101531784-101531874 (+) /// hsa-mir-410 // 14:101532249-101532328 (+) /// hsa-mir-485 // 14:101521756-101…	MTI // --- // DICER1 /// microcosm // ENST00000005558 // IFRD1 /// microcosm // ENST00000011691 // SS18L2 /// microcosm // ENST00000058691 // HEBP2 /// microcosm // ENST00000160373 // CTTNBP2 /// microcosm // ENST00000160740 // CIC /// microcosm // ENST00000167588 // KRT20 /// microcosm // ENST00000168977 // ITGB1BP3 /// microcosm // ENST00000196548 // ZNF8 /// microcosm // ENST00000204637 // FLT…	hsa-miR-154	hsa-miR-154	hsa-miR-154	hsa-miR-154	hsa-miR-154
hsa-miR-181a_st	1.68169	10.8957	10.1458	10.979	9.51233	P	P	8.72176e-16	8.72176e-16	Homo sapiens	2014-05-13	miRNA	miRBase	hsa-miR-181a	1:198828237-198828259 (-) /// 9:127454759-127454781 (+)	23	AACAUUCAACGCUGUCGGUGAGU	hsa-miR-181a_st	MIMAT0000256	ENST00000344523 // antisense // intron // 2 /// ENST00000373584 // antisense // intron // 2 /// ENST00000416460 // antisense // intron // 2 /// ENST00000429139 // sense // intron // 1 /// ENST00000487099 // antisense // intron // 2 /// OTTHUMT00000054033 // sense // intron // 1 /// OTTHUMT00000054043 // antisense // intron // 2 /// OTTHUMT00000356283 // antisense // intron // 2 /// OTTHUMT0000035…	hsa-mir-181b-1 // 1:198828002-198828111 (-) /// hsa-mir-181a-1 // 1:198828173-198828282 (-)	MTI // --- // TNIP1 /// microcosm // ENST00000005257 // RALA /// microcosm // ENST00000007516 // NDUFAB1 /// microcosm // ENST00000011691 // SS18L2 /// microcosm // ENST00000011989 // CYP4F3 /// microcosm // ENST00000021776 // NP_001025037.1 /// microcosm // ENST00000023897 // GABRA1 /// microcosm // ENST00000038176 // NSMAF /// microcosm // ENST00000052754 // DCN /// microcosm // ENST00000156471…	hsa-miR-181a	hsa-miR-181a	hsa-miR-181a	hsa-miR-181a	hsa-miR-181a
hsa-miR-181b_st	1.74088	11.0045	10.2047	11.1007	9.56794	P	P	8.72176e-16	8.72176e-16	Homo sapiens	2014-05-13	miRNA	miRBase	hsa-miR-181b	1:198828054-198828076 (-) /// 9:127456004-127456026 (+)	23	AACAUUCAUUGCUGUCGGUGGGU	hsa-miR-181b_st	MIMAT0000257	ENST00000432296 // sense // intron // 2 /// OTTHUMT00000087434 // sense // intron // 2 /// ENST00000344523 // antisense // intron // 2 /// ENST00000373584 // antisense // intron // 2 /// ENST00000416460 // antisense // intron // 2 /// ENST00000429139 // sense // intron // 1 /// ENST00000487099 // antisense // intron // 2 /// OTTHUMT00000054033 // sense // intron // 1 /// OTTHUMT00000054043 // ant…	hsa-mir-181a-2 // 9:127454721-127454830 (+) /// hsa-mir-181b-2 // 9:127455989-127456077 (+)	MTI // --- // C2orf69 /// microcosm // ENST00000005374 // C7orf24 /// microcosm // ENST00000007516 // NDUFAB1 /// microcosm // ENST00000011691 // SS18L2 /// microcosm // ENST00000011989 // CYP4F3 /// microcosm // ENST00000021776 // NP_001025037.1 /// microcosm // ENST00000038176 // NSMAF /// microcosm // ENST00000052754 // DCN /// microcosm // ENST00000066544 // CDC27 /// microcosm // ENST0000015…	hsa-miR-181b	hsa-miR-181b	hsa-miR-181b	hsa-miR-181b	hsa-miR-181b
hsa-miR-181c-star_st	1.67655	2.93789	2.19239	3.15407	1.23899	P	P	0.000763343	0.0266508	Homo sapiens	2014-05-13	miRNA	miRBase	hsa-miR-181c-star	19:13985577-13985598 (+)	22	AACCAUCGACCGUUGAGUGGAC	hsa-miR-181c-star_st	MIMAT0004559	---	hsa-mir-181c // 19:13985513-13985622 (+) /// hsa-mir-181d // 19:13985689-13985825 (+)	MTI // --- // MMP25 /// microcosm // ENST00000005286 // TMEM132A /// microcosm // ENST00000005374 // C7orf24 /// microcosm // ENST00000006724 // CEACAM7 /// microcosm // ENST00000015926 // GRIPAP1 /// microcosm // ENST00000044462 // PSMA4 /// microcosm // ENST00000061240 // TLL1 /// microcosm // ENST00000081029 // MRPS35 /// microcosm // ENST00000167218 // PDCD2 /// microcosm // ENST00000168148 /…	hsa-miR-181c*	hsa-miR-181c-3p	hsa-miR-181c*	hsa-miR-181c-3p	hsa-miR-181c*
hsa-miR-181c_st	3.50251	4.77585	2.96746	4.90034	1.69337	P	P	5.10248e-07	0.00234914	Homo sapiens	2014-05-13	miRNA	miRBase	hsa-miR-181c	19:13985539-13985560 (+)	22	AACAUUCAACCUGUCGGUGAGU	hsa-miR-181c_st	MIMAT0000258	---	hsa-mir-181c // 19:13985513-13985622 (+) /// hsa-mir-181d // 19:13985689-13985825 (+)	MTI // --- // ISCA1 /// microcosm // ENST00000007722 // ITGA3 /// microcosm // ENST00000011292 // CPA1 /// microcosm // ENST00000011653 // CD4 /// microcosm // ENST00000011691 // SS18L2 /// microcosm // ENST00000011989 // CYP4F3 /// microcosm // ENST00000021776 // NP_001025037.1 /// microcosm // ENST00000023897 // GABRA1 /// microcosm // ENST00000038176 // NSMAF /// microcosm // ENST00000052754 /…	hsa-miR-181c	hsa-miR-181c	hsa-miR-181c	hsa-miR-181c	hsa-miR-181c
hsa-miR-18b-star_st	1.71395	1.70161	0.924282	1.86448	0.599738	A	A	0.42971	0.760567	Homo sapiens	2014-05-13	miRNA	miRBase	hsa-miR-18b-star	X:133304072-133304093 (-)	22	UGCCCUAAAUGCCCCUUCUGGC	hsa-miR-18b-star_st	MIMAT0004751	---	hsa-mir-19b-2 // X:133303701-133303796 (-) /// hsa-mir-92a-2 // X:133303568-133303642 (-) /// hsa-mir-106a // X:133304228-133304308 (-) /// hsa-mir-363 // X:133303408-133303482 (-) /// hsa-mir-18b // X:133304071-133304141 (-) /// hsa-mir-20b // X:133303839-133303907 (-)	microcosm // ENST00000001008 // FKBP4 /// microcosm // ENST00000015926 // GRIPAP1 /// microcosm // ENST00000020673 // PSD /// microcosm // ENST00000044462 // PSMA4 /// microcosm // ENST00000046794 // LCP2 /// microcosm // ENST00000053867 // GRN /// microcosm // ENST00000055335 // PPP1R3F /// microcosm // ENST00000072869 // ADCK2 /// microcosm // ENST00000082468 // BTN3A1 /// microcosm // ENST0000…	hsa-miR-18b*	hsa-miR-18b-3p	hsa-miR-18b*	hsa-miR-18b-3p	hsa-miR-18b*
hsa-miR-190_st	1.64056	1.41377	0.699584	1.54988	0.318344	A	A	0.40794	0.783574	Homo sapiens	2014-05-13	miRNA	miRBase	hsa-miR-190	15:63116170-63116191 (+)	22	UGAUAUGUUUGAUAUAUUAGGU	hsa-miR-190_st	MIMAT0000458	ENST00000306829 // sense // intron // 51 /// ENST00000489129 // sense // intron // 22 /// ENST00000494733 // sense // intron // 27 /// OTTHUMT00000257878 // sense // intron // 51 /// OTTHUMT00000257879 // sense // intron // 22 /// OTTHUMT00000257881 // sense // intron // 27	---	MTI // --- // PHLPP1 /// microcosm // ENST00000005756 // UPP2 /// microcosm // ENST00000008391 // TFAP2D /// microcosm // ENST00000009041 // STARD3NL /// microcosm // ENST00000035307 // CHGUT_HUMAN /// microcosm // ENST00000039007 // OTC /// microcosm // ENST00000040877 // TARBP1 /// microcosm // ENST00000053243 // TNFRSF17 /// microcosm // ENST00000066544 // CDC27 /// microcosm // ENST0000007532…	hsa-miR-190	hsa-miR-190	hsa-miR-190	hsa-miR-190	hsa-miR-190
hsa-miR-194_st	1.64836	10.2266	9.50553	10.3955	8.96246	P	P	8.72176e-16	8.72176e-16	Homo sapiens	2014-05-13	miRNA	miRBase	hsa-miR-194	1:220291548-220291569 (-) /// 11:64658876-64658897 (-)	22	UGUAACAGCAACUCCAUGUGGA	hsa-miR-194_st	MIMAT0000460	ENST00000302637 // antisense // intron // 12 /// ENST00000366922 // antisense // intron // 12 /// ENST00000490891 // antisense // intron // 1 /// OTTHUMT00000090761 // antisense // intron // 12 /// OTTHUMT00000090763 // antisense // intron // 1 /// ENST00000413053 // sense // exon // 2 /// OTTHUMT00000143253 // sense // exon // 2	hsa-mir-192 // 11:64658609-64658718 (-) /// hsa-mir-194-2 // 11:64658827-64658911 (-)	MTI // --- // TYMS /// microcosm // ENST00000005340 // DVL2 /// microcosm // ENST00000006967 // JHDM1D /// microcosm // ENST00000008527 // CRY1 /// microcosm // ENST00000156471 // AQR /// microcosm // ENST00000159060 // NOX3 /// microcosm // ENST00000160298 // KIAA1543 /// microcosm // ENST00000172853 // NEB /// microcosm // ENST00000186436 // TMEM131 /// microcosm // ENST00000199320 // DIMT1L //…	hsa-miR-194	hsa-miR-194	hsa-miR-194	hsa-miR-194	hsa-miR-194
hsa-miR-195-star_st	1.67736	1.60836	0.862169	1.79407	0.434047	A	A	0.1285	0.375053	Homo sapiens	2014-05-13	miRNA	miRBase	hsa-miR-195-star	17:6920947-6920968 (-)	22	CCAAUAUUGGCUGUGCUGCUCC	hsa-miR-195-star_st	MIMAT0004615	ENST00000443997 // sense // intron // 1 /// OTTHUMT00000256411 // sense // intron // 1	hsa-mir-195 // 17:6920934-6921020 (-) /// hsa-mir-497 // 17:6921230-6921341 (-)	microcosm // ENST00000011684 // PLEKHG6 /// microcosm // ENST00000062104 // NNAT /// microcosm // ENST00000156109 // GPKOW /// microcosm // ENST00000157775 // KRT13 /// microcosm // ENST00000158771 // DERL2 /// microcosm // ENST00000159087 // TMEM16H /// microcosm // ENST00000160373 // CTTNBP2 /// microcosm // ENST00000167462 // LLGL2 /// microcosm // ENST00000188790 // FAP /// microcosm // ENST0…	hsa-miR-195*	hsa-miR-195-3p	hsa-miR-195*	hsa-miR-195-3p	hsa-miR-195*
hsa-miR-199a-3p_st	1.72883	4.08713	3.29734	4.23728	1.93598	P	P	1.50918e-05	0.000683396	Homo sapiens	2014-05-13	miRNA	miRBase	hsa-miR-199a-3p	19:10928105-10928126 (-) /// 1:172113694-172113715 (-)	22	ACAGUAGUCUGCACAUUGGUUA	hsa-miR-199a-3p_st	MIMAT0000232	ENST00000314646 // antisense // intron // 15 /// ENST00000355667 // antisense // intron // 14 /// ENST00000359692 // antisense // intron // 15 /// ENST00000389252 // antisense // intron // 15 /// ENST00000389253 // antisense // intron // 15 /// ENST00000408974 // antisense // intron // 14 /// ENST00000545324 // antisense // intron // 1 /// ENST00000355305 // antisense // intron // 15 /// ENST0000…	hsa-mir-199a-2 // 1:172113675-172113784 (-) /// hsa-mir-214 // 1:172107938-172108047 (-) /// hsa-mir-3120 // 1:172107948-172108028 (+)	MTI // --- // CAV2 /// microcosm // ENST00000006275 // TRAPPC6A /// microcosm // ENST00000010404 // MGST1 /// microcosm // ENST00000011473 // SYPL1 /// microcosm // ENST00000017003 // XYLT2 /// microcosm // ENST00000019103 // SCTR /// microcosm // ENST00000159060 // NOX3 /// microcosm // ENST00000164305 // PIGB /// microcosm // ENST00000170150 // BPIL1 /// microcosm // ENST00000177648 // ALPK1 //…	hsa-miR-199a-3p	hsa-miR-199a-3p	hsa-miR-199a-3p	hsa-miR-199a-3p	hsa-miR-199a-3p
hsa-miR-199b-3p_st	2.49899	4.84823	3.52688	4.93582	2.11023	P	P	2.8343e-07	0.00465855	Homo sapiens	2014-05-13	miRNA	miRBase	hsa-miR-199b-3p	9:131007024-131007045 (-)	22	ACAGUAGUCUGCACAUUGGUUA	hsa-miR-199b-3p_st	MIMAT0004563	ENST00000341179 // antisense // intron // 15 /// ENST00000372923 // antisense // intron // 15 /// ENST00000393589 // antisense // intron // 14 /// ENST00000393594 // antisense // intron // 15 /// ENST00000441149 // antisense // intron // 14 /// ENST00000475805 // antisense // intron // 15 /// ENST00000479174 // antisense // intron // 2 /// ENST00000486160 // antisense // intron // 15 /// ENST0000…	hsa-mir-199b // 9:131007000-131007109 (-) /// hsa-mir-3154 // 9:131007226-131007309 (-)	---	hsa-miR-199b-3p	hsa-miR-199b-3p	hsa-miR-199b-3p	hsa-miR-199b-3p	hsa-miR-199b-3p
hsa-miR-2115-star_st	1.69299	1.82839	1.06882	2.07844	0.582759	P	A	0.0265183	0.468869	Homo sapiens	2014-05-13	miRNA	miRBase	hsa-miR-2115-star	3:48357871-48357892 (-)	22	CAUCAGAAUUCAUGGAGGCUAG	hsa-miR-2115-star_st	MIMAT0011159	ENST00000434006 // sense // intron // 3 /// OTTHUMT00000346123 // sense // intron // 3	---	---	hsa-miR-2115*	hsa-miR-2115-3p	hsa-miR-2115*	hsa-miR-2115-3p	hsa-miR-2115*
hsa-miR-212_st	23.4974	9.80972	5.25528	9.95748	4.35663	P	P	8.72176e-16	6.39549e-06	Homo sapiens	2014-05-13	miRNA	miRBase	hsa-miR-212	17:1953584-1953604 (-)	21	UAACAGUCUCCAGUCACGGCC	hsa-miR-212_st	MIMAT0000269	---	hsa-mir-212 // 17:1953565-1953674 (-) /// hsa-mir-132 // 17:1953202-1953302 (-)	MTI // --- // AGO1 /// microcosm // ENST00000002165 // FUCA2 /// microcosm // ENST00000013807 // ERCC1 /// microcosm // ENST00000050961 // ZFHX4 /// microcosm // ENST00000082259 // DNAH2 /// microcosm // ENST00000158166 // CAMKK1 /// microcosm // ENST00000175506 // ASNS /// microcosm // ENST00000188790 // FAP /// microcosm // ENST00000201886 // KHSRP /// microcosm // ENST00000201979 // REM1 /// m…	hsa-miR-212	hsa-miR-212	hsa-miR-212	hsa-miR-212	hsa-miR-212
hsa-miR-221-star_st	3.82115	3.63251	1.6985	3.8218	0.88742	P	A	7.5141e-05	0.107465	Homo sapiens	2014-05-13	miRNA	miRBase	hsa-miR-221-star	X:45605649-45605670 (-)	22	ACCUGGCAUACAAUGUAGAUUU	hsa-miR-221-star_st	MIMAT0004568	---	hsa-mir-221 // X:45605585-45605694 (-) /// hsa-mir-222 // X:45606421-45606530 (-)	MTI // --- // GATAD2B /// microcosm // ENST00000005226 // USH1C /// microcosm // ENST00000005905 // KIAA0100 /// microcosm // ENST00000006777 // NM_001040457.1 /// microcosm // ENST00000007403 // CRLF1 /// microcosm // ENST00000072869 // ADCK2 /// microcosm // ENST00000158009 // FNDC8 /// microcosm // ENST00000158526 // FAM50A /// microcosm // ENST00000162044 // TMEM161A /// microcosm // ENST0000…	hsa-miR-221*	hsa-miR-221-3p	hsa-miR-221*	hsa-miR-221-3p	hsa-miR-221*
hsa-miR-224_st	3.7853	10.0453	8.12486	10.1865	7.57547	P	P	8.72176e-16	1.59012e-15	Homo sapiens	2014-05-13	miRNA	miRBase	hsa-miR-224	X:151127103-151127123 (-)	21	CAAGUCACUAGUGGUUCCGUU	hsa-miR-224_st	MIMAT0000281	ENST00000370325 // sense // intron // 6 /// ENST00000370328 // sense // intron // 6 /// ENST00000393914 // sense // intron // 7 /// ENST00000441219 // sense // intron // 7 /// ENST00000476016 // sense // exon // 3 /// ENST00000486255 // sense // exon // 1 /// OTTHUMT00000060903 // sense // intron // 6 /// OTTHUMT00000060904 // sense // intron // 6 /// OTTHUMT00000060907 // sense // intron // 7 //…	hsa-mir-224 // X:151127050-151127130 (-) /// hsa-mir-452 // X:151128100-151128184 (-)	MTI // --- // ADNP2 /// microcosm // ENST00000006015 // HOXA11 /// microcosm // ENST00000010132 // DYRK4 /// microcosm // ENST00000013894 // ABHD5 /// microcosm // ENST00000014930 // HEBP1 /// microcosm // ENST00000038176 // NSMAF /// microcosm // ENST00000042931 // BEST2 /// microcosm // ENST00000046967 // ADRB1 /// microcosm // ENST00000055077 // RFC2 /// microcosm // ENST00000155674 // CECR5 /…	hsa-miR-224	hsa-miR-224	hsa-miR-224	hsa-miR-224	hsa-miR-224
hsa-miR-2277-5p_st	1.50423	4.1577	3.56867	4.20006	2.21288	A	A	0.203792	0.134853	Homo sapiens	2014-05-13	miRNA	miRBase	hsa-miR-2277-5p	5:92956454-92956477 (-)	24	AGCGCGGGCUGAGCGCUGCCAGUC	hsa-miR-2277-5p_st	MIMAT0017352	ENST00000395965 // sense // 3UTR // 11 /// ENST00000505869 // sense // 3UTR // 9 /// OTTHUMT00000254100 // sense // 3UTR // 11 /// OTTHUMT00000369882 // sense // 3UTR // 9	---	MTI // --- // HIST2H2AA3	hsa-miR-2277-5p	hsa-miR-2277-5p	hsa-miR-2277-5p	hsa-miR-2277-5p	hsa-miR-2277-5p
hsa-miR-24_st	2.02712	13.9854	12.966	14.1244	12.6364	P	P	8.72176e-16	8.72176e-16	Homo sapiens	2014-05-13	miRNA	miRBase	hsa-miR-24	19:13947103-13947124 (-) /// 9:97848346-97848367 (+)	22	UGGCUCAGUUCAGCAGGAACAG	hsa-miR-24_st	MIMAT0000080	ENST00000297979 // sense // intron // 14 /// ENST00000375314 // sense // intron // 6 /// ENST00000375315 // sense // intron // 15 /// ENST00000428313 // sense // intron // 15 /// ENST00000463372 // sense // intron // 5 /// ENST00000468164 // sense // intron // 4 /// ENST00000471978 // sense // intron // 5 /// ENST00000478473 // sense // exon // 7 /// OTTHUMT00000053196 // sense // intron // 5 ///…	hsa-mir-23a // 19:13947401-13947473 (-) /// hsa-mir-24-2 // 19:13947101-13947173 (-) /// hsa-mir-27a // 19:13947254-13947331 (-)	MTI // --- // DCAF10 /// microcosm // ENST00000005286 // TMEM132A /// microcosm // ENST00000005995 // PRSS21 /// microcosm // ENST00000006275 // TRAPPC6A /// microcosm // ENST00000007390 // C16orf42 /// microcosm // ENST00000007403 // CRLF1 /// microcosm // ENST00000007699 // YBX2 /// microcosm // ENST00000011684 // PLEKHG6 /// microcosm // ENST00000037243 // GABARAPL2 /// microcosm // ENST000000…	hsa-miR-24	hsa-miR-24	hsa-miR-24	hsa-miR-24	hsa-miR-24
hsa-miR-27a_st	1.79807	12.5643	11.7178	12.569	11.2933	P	P	8.72176e-16	8.72176e-16	Homo sapiens	2014-05-13	miRNA	miRBase	hsa-miR-27a	19:13947261-13947281 (-)	21	UUCACAGUGGCUAAGUUCCGC	hsa-miR-27a_st	MIMAT0000084	---	hsa-mir-23a // 19:13947401-13947473 (-) /// hsa-mir-24-2 // 19:13947101-13947173 (-) /// hsa-mir-27a // 19:13947254-13947331 (-)	MTI // --- // SUN2 /// microcosm // ENST00000005340 // DVL2 /// microcosm // ENST00000012049 // QPCTL /// microcosm // ENST00000014761 // RWDD2 /// microcosm // ENST00000019103 // SCTR /// microcosm // ENST00000025429 // DERA /// microcosm // ENST00000026218 // PIGQ /// microcosm // ENST00000039007 // OTC /// microcosm // ENST00000040877 // TARBP1 /// microcosm // ENST00000045065 // PARP3 /// mic…	hsa-miR-27a	hsa-miR-27a	hsa-miR-27a	hsa-miR-27a	hsa-miR-27a
hsa-miR-28-5p_st	1.89446	5.70617	4.78439	5.81691	3.756	P	P	4.32825e-10	3.42263e-06	Homo sapiens	2014-05-13	miRNA	miRBase	hsa-miR-28-5p	3:188406582-188406603 (+)	22	AAGGAGCUCACAGUCUAUUGAG	hsa-miR-28-5p_st	MIMAT0000085	ENST00000312675 // sense // intron // 6 /// ENST00000415906 // sense // intron // 1 /// ENST00000448637 // sense // intron // 6 /// ENST00000471917 // sense // intron // 2 /// ENST00000543006 // sense // intron // 6 /// OTTHUMT00000344030 // sense // intron // 6 /// OTTHUMT00000344031 // sense // intron // 6 /// OTTHUMT00000344045 // sense // intron // 2 /// OTTHUMT00000344048 // sense // intron …	---	MTI // --- // SIK1 /// microcosm // ENST00000005226 // USH1C /// microcosm // ENST00000005558 // IFRD1 /// microcosm // ENST00000007403 // CRLF1 /// microcosm // ENST00000062104 // NNAT /// microcosm // ENST00000157600 // LMCD1 /// microcosm // ENST00000157812 // PSMC4 /// microcosm // ENST00000162023 // MEF2B /// microcosm // ENST00000164640 // PDZD4 /// microcosm // ENST00000177648 // ALPK1 ///…	hsa-miR-28-5p	hsa-miR-28-5p	hsa-miR-28-5p	hsa-miR-28-5p	hsa-miR-28-5p
hsa-miR-299-5p_st	13.7693	5.21861	1.43522	5.36975	0.649331	P	A	5.91557e-09	0.535033	Homo sapiens	2014-05-13	miRNA	miRBase	hsa-miR-299-5p	14:101490137-101490158 (+)	22	UGGUUUACCGUCCCACAUACAU	hsa-miR-299-5p_st	MIMAT0002890	ENST00000385016 // sense // exon // 1	hsa-mir-299 // 14:101490131-101490193 (+) /// hsa-mir-379 // 14:101488403-101488469 (+) /// hsa-mir-380 // 14:101491354-101491414 (+) /// hsa-mir-323 // 14:101492069-101492154 (+) /// hsa-mir-329-1 // 14:101493122-101493201 (+) /// hsa-mir-329-2 // 14:101493437-101493520 (+) /// hsa-mir-494 // 14:101495971-101496051 (+) /// hsa-mir-495 // 14:101500092-101500173 (+) /// hsa-mir-411 // 14:101489662…	---	hsa-miR-299-5p	hsa-miR-299-5p	hsa-miR-299-5p	hsa-miR-299-5p	hsa-miR-299-5p
hsa-miR-29b-2-star_st	1.68021	4.8678	4.11916	5.00683	3.07492	P	P	5.37941e-07	3.28648e-06	Homo sapiens	2014-05-13	miRNA	miRBase	hsa-miR-29b-2-star	1:207975837-207975858 (-)	22	CUGGUUUCACAUGGUGGCUUAG	hsa-miR-29b-2-star_st	MIMAT0004515	---	hsa-mir-29b-2 // 1:207975788-207975868 (-) /// hsa-mir-29c // 1:207975197-207975284 (-)	MTI // --- // CDK13 /// microcosm // ENST00000004921 // CCL18 /// microcosm // ENST00000005286 // TMEM132A /// microcosm // ENST00000006750 // CD79B /// microcosm // ENST00000007403 // CRLF1 /// microcosm // ENST00000013807 // ERCC1 /// microcosm // ENST00000014761 // RWDD2 /// microcosm // ENST00000029410 // B4GALT7 /// microcosm // ENST00000075322 // ENPP2 /// microcosm // ENST00000158009 // FN…	hsa-miR-29b-2*	hsa-miR-29b-2-3p	hsa-miR-29b-2*	hsa-miR-29b-2-3p	hsa-miR-29b-2*
hsa-miR-29b_st	2.00965	2.63466	1.62772	2.6793	0.912667	P	P	3.359e-05	0.0197691	Homo sapiens	2014-05-13	miRNA	miRBase	hsa-miR-29b	7:130562226-130562248 (-) /// 1:207975795-207975817 (-)	23	UAGCACCAUUUGAAAUCAGUGUU	hsa-miR-29b_st	MIMAT0000100	ENST00000447430 // antisense // intron // 2 /// OTTHUMT00000338093 // antisense // intron // 2	hsa-mir-29b-2 // 1:207975788-207975868 (-) /// hsa-mir-29c // 1:207975197-207975284 (-)	MTI // --- // MKI67 /// microcosm // ENST00000000233 // ARF5 /// microcosm // ENST00000004103 // TMEM176A /// microcosm // ENST00000005286 // TMEM132A /// microcosm // ENST00000005374 // C7orf24 /// microcosm // ENST00000007264 // RPUSD1 /// microcosm // ENST00000008180 // IL32 /// microcosm // ENST00000019103 // SCTR /// microcosm // ENST00000025399 // STRAP /// microcosm // ENST00000044462 // P…	hsa-miR-29b	hsa-miR-29b	hsa-miR-29b	hsa-miR-29b	hsa-miR-29b
hsa-miR-29c_st	3.93157	4.84988	2.87477	4.98405	1.82024	P	P	1.24451e-09	0.00148439	Homo sapiens	2014-05-13	miRNA	miRBase	hsa-miR-29c	1:207975210-207975231 (-)	22	UAGCACCAUUUGAAAUCGGUUA	hsa-miR-29c_st	MIMAT0000681	---	hsa-mir-29b-2 // 1:207975788-207975868 (-) /// hsa-mir-29c // 1:207975197-207975284 (-)	MTI // --- // FAM126B /// microcosm // ENST00000000233 // ARF5 /// microcosm // ENST00000004103 // TMEM176A /// microcosm // ENST00000005286 // TMEM132A /// microcosm // ENST00000005374 // C7orf24 /// microcosm // ENST00000008180 // IL32 /// microcosm // ENST00000044462 // PSMA4 /// microcosm // ENST00000061240 // TLL1 /// microcosm // ENST00000075322 // ENPP2 /// microcosm // ENST00000162391 // …	hsa-miR-29c	hsa-miR-29c	hsa-miR-29c	hsa-miR-29c	hsa-miR-29c
hsa-miR-3064-5p_st	2.68237	3.41484	1.99133	3.61268	1.41615	P	P	0.000869623	0.0192157	Homo sapiens	2014-05-13	miRNA	miRBase	hsa-miR-3064-5p	17:62496935-62496955 (-)	21	UCUGGCUGUUGUGGUGUGCAA	hsa-miR-3064-5p_st	MIMAT0019864	ENST00000225792 // sense // exon // 13 /// ENST00000450599 // sense // exon // 11 /// ENST00000540698 // sense // exon // 12	hsa-mir-3064 // 17:62496884-62496967 (-) /// hsa-mir-5047 // 17:62497332-62497431 (-)	---	hsa-miR-3064-5p	hsa-miR-3064-5p	hsa-miR-3064-5p	hsa-miR-3064-5p	hsa-miR-3064-5p
hsa-miR-3065-3p_st	2.47717	2.18433	0.875639	2.43205	0.40644	P	A	0.0116018	0.426091	Homo sapiens	2014-05-13	miRNA	miRBase	hsa-miR-3065-3p	17:79099726-79099748 (+)	23	UCAGCACCAGGAUAUUGUUGGAG	hsa-miR-3065-3p_st	MIMAT0015378	ENST00000326724 // antisense // intron // 7 /// ENST00000374792 // antisense // intron // 7 /// ENST00000417379 // antisense // intron // 6 /// OTTHUMT00000256055 // antisense // intron // 7 /// OTTHUMT00000256056 // antisense // intron // 6	hsa-mir-338 // 17:79099683-79099749 (-) /// hsa-mir-657 // 17:79099076-79099173 (-) /// hsa-mir-1250 // 17:79106996-79107108 (-) /// hsa-mir-3065 // 17:79099677-79099755 (+)	MTI // --- // RINT1	hsa-miR-3065-3p	hsa-miR-3065-3p	hsa-miR-3065-3p	hsa-miR-3065-3p	hsa-miR-3065-3p
hsa-miR-3065-5p_st	2.13241	2.87892	1.78644	2.93324	1.00342	P	A	0.000617167	0.134122	Homo sapiens	2014-05-13	miRNA	miRBase	hsa-miR-3065-5p	17:79099686-79099708 (+)	23	UCAACAAAAUCACUGAUGCUGGA	hsa-miR-3065-5p_st	MIMAT0015066	ENST00000326724 // antisense // intron // 7 /// ENST00000374792 // antisense // intron // 7 /// ENST00000417379 // antisense // intron // 6 /// OTTHUMT00000256055 // antisense // intron // 7 /// OTTHUMT00000256056 // antisense // intron // 6	hsa-mir-338 // 17:79099683-79099749 (-) /// hsa-mir-657 // 17:79099076-79099173 (-) /// hsa-mir-1250 // 17:79106996-79107108 (-) /// hsa-mir-3065 // 17:79099677-79099755 (+)	MTI // --- // RPL7L1	hsa-miR-3065-5p	hsa-miR-3065-5p	hsa-miR-3065-5p	hsa-miR-3065-5p	hsa-miR-3065-5p
hsa-miR-3074-3p_st	1.75797	3.49463	2.68072	3.61738	1.39285	P	P	0.00270062	0.0107722	Homo sapiens	2014-05-13	miRNA	miRBase	hsa-miR-3074-3p	9:97848306-97848327 (-)	22	GAUAUCAGCUCAGUAGGCACCG	hsa-miR-3074-3p_st	MIMAT0015027	ENST00000297979 // antisense // intron // 14 /// ENST00000375314 // antisense // intron // 6 /// ENST00000375315 // antisense // intron // 15 /// ENST00000428313 // antisense // intron // 15 /// ENST00000463372 // antisense // intron // 5 /// ENST00000468164 // antisense // intron // 4 /// ENST00000471978 // antisense // intron // 5 /// ENST00000478473 // antisense // exon // 7 /// OTTHUMT0000005…	hsa-mir-24-1 // 9:97848303-97848370 (+) /// hsa-mir-23b // 9:97847490-97847586 (+) /// hsa-mir-27b // 9:97847727-97847823 (+) /// hsa-mir-3074 // 9:97848296-97848376 (-)	---	hsa-miR-3074-3p	hsa-miR-3074-3p	hsa-miR-3074-3p	hsa-miR-3074-3p	hsa-miR-3074-3p
hsa-miR-3125_st	1.58325	1.54375	0.880868	1.74146	0.62131	A	A	0.25528	0.88093	Homo sapiens	2014-05-13	miRNA	miRBase	hsa-miR-3125	2:12877502-12877521 (+)	20	UAGAGGAAGCUGUGGAGAGA	hsa-miR-3125_st	MIMAT0014988	ENST00000155926 // sense // intron // 2 /// ENST00000381465 // sense // intron // 2 /// OTTHUMT00000207114 // sense // intron // 2 /// OTTHUMT00000280497 // sense // intron // 2	---	---	hsa-miR-3125	hsa-miR-3125	hsa-miR-3125	hsa-miR-3125	hsa-miR-3125
hsa-miR-3126-5p_st	1.69418	2.40049	1.63991	2.6963	0.98854	P	A	0.0372625	0.426634	Homo sapiens	2014-05-13	miRNA	miRBase	hsa-miR-3126-5p	2:69330823-69330844 (+)	22	UGAGGGACAGAUGCCAGAAGCA	hsa-miR-3126-5p_st	MIMAT0014989	ENST00000303714 // sense // intron // 10 /// ENST00000409349 // sense // intron // 10 /// ENST00000409829 // sense // intron // 10 /// ENST00000482235 // sense // intron // 4 /// OTTHUMT00000251770 // sense // intron // 10 /// OTTHUMT00000327211 // sense // intron // 10 /// OTTHUMT00000327258 // sense // intron // 10 /// OTTHUMT00000327259 // sense // intron // 4	---	---	hsa-miR-3126-5p	hsa-miR-3126-5p	hsa-miR-3126-5p	hsa-miR-3126-5p	hsa-miR-3126-5p
hsa-miR-3152-3p_st	1.62997	2.30293	1.59808	2.41971	1.04379	P	P	0.00841331	0.0537639	Homo sapiens	2014-05-13	miRNA	miRBase	hsa-miR-3152-3p	9:18573348-18573369 (+)	22	UGUGUUAGAAUAGGGGCAAUAA	hsa-miR-3152-3p_st	MIMAT0015025	ENST00000276935 // sense // intron // 3 /// ENST00000327883 // sense // intron // 3 /// ENST00000380548 // sense // intron // 3 /// ENST00000380566 // sense // intron // 3 /// ENST00000380570 // sense // intron // 3 /// ENST00000431052 // sense // intron // 3 /// OTTHUMT00000051800 // sense // intron // 3 /// OTTHUMT00000051801 // sense // intron // 3 /// OTTHUMT00000051802 // sense // intron // …	---	---	hsa-miR-3152-3p	hsa-miR-3152-3p	hsa-miR-3152-3p	hsa-miR-3152-3p	hsa-miR-3152-3p
hsa-miR-3157-5p_st	1.51179	3.58797	2.99172	3.47304	1.83893	P	P	0.00237481	0.00151501	Homo sapiens	2014-05-13	miRNA	miRBase	hsa-miR-3157-5p	10:97824126-97824147 (-)	22	UUCAGCCAGGCUAGUGCAGUCU	hsa-miR-3157-5p_st	MIMAT0015031	ENST00000416301 // sense // intron // 2 /// ENST00000427846 // sense // intron // 2 /// ENST00000451364 // sense // intron // 2 /// ENST00000452728 // sense // intron // 2 /// ENST00000454638 // sense // intron // 2 /// ENST00000458228 // sense // intron // 2 /// OTTHUMT00000049575 // sense // intron // 2 /// OTTHUMT00000049576 // sense // intron // 2 /// OTTHUMT00000049577 // sense // intron // …	---	MTI // --- // PIGS	hsa-miR-3157-5p	hsa-miR-3157-5p	hsa-miR-3157-5p	hsa-miR-3157-5p	hsa-miR-3157-5p
hsa-miR-3163_st	1.85862	2.71976	1.82553	2.77889	1.03294	P	A	0.00167535	0.0857858	Homo sapiens	2014-05-13	miRNA	miRBase	hsa-miR-3163	11:66701947-66701968 (-)	22	UAUAAAAUGAGGGCAGUAAGAC	hsa-miR-3163_st	MIMAT0015037	ENST00000355677 // sense // intron // 2 /// ENST00000393958 // sense // intron // 2 /// ENST00000393960 // sense // intron // 3 /// ENST00000524491 // sense // intron // 2 /// ENST00000528403 // sense // intron // 3 /// ENST00000531614 // sense // intron // 2 /// ENST00000536516 // antisense // intron // 3 /// OTTHUMT00000393115 // sense // intron // 2 /// OTTHUMT00000393120 // sense // intron //…	---	---	hsa-miR-3163	hsa-miR-3163	hsa-miR-3163	hsa-miR-3163	hsa-miR-3163
hsa-miR-3181_st	1.5741	2.16414	1.50962	2.25956	0.78793	A	A	0.461438	0.887468	Homo sapiens	2014-05-13	miRNA	miRBase	hsa-miR-3181	16:50776224-50776242 (+)	19	AUCGGGCCCUCGGCGCCGG	hsa-miR-3181_st	MIMAT0015061	ENST00000311559 // sense // intron // 1 /// ENST00000398568 // sense // intron // 1 /// ENST00000427738 // sense // intron // 1 /// ENST00000540145 // sense // intron // 1	---	MTI // --- // ATP5E	hsa-miR-3181	hsa-miR-3181	hsa-miR-3181	hsa-miR-3181	hsa-miR-3181
hsa-miR-3189-3p_st	4.68314	4.29915	2.07167	4.52865	1.1263	P	P	8.10046e-05	0.0543124	Homo sapiens	2014-05-13	miRNA	miRBase	hsa-miR-3189-3p	19:18497417-18497437 (+)	21	CCCUUGGGUCUGAUGGGGUAG	hsa-miR-3189-3p_st	MIMAT0015071	ENST00000252809 // sense // intron // 1	---	---	hsa-miR-3189-3p	hsa-miR-3189-3p	hsa-miR-3189-3p	hsa-miR-3189-3p	hsa-miR-3189-3p
hsa-miR-3198_st	1.55263	3.66004	3.02532	3.4591	1.84265	P	P	0.00123625	0.00285893	Homo sapiens	2014-05-13	miRNA	miRBase	hsa-miR-3198	22:18246956-18246977 (-) /// 12:54625191-54625212 (-)	22	GUGGAGUCCUGGGGAAUGGAGA	hsa-miR-3198_st	MIMAT0015083	ENST00000317361 // sense // intron // 1 /// ENST00000342111 // sense // intron // 1 /// ENST00000399765 // sense // intron // 1 /// ENST00000399767 // sense // intron // 1 /// ENST00000399774 // sense // intron // 1 /// ENST00000473439 // sense // intron // 1 /// OTTHUMT00000316178 // sense // intron // 1 /// OTTHUMT00000316179 // sense // intron // 1 /// OTTHUMT00000316180 // sense // intron // …	---	MTI // --- // SLC25A5	hsa-miR-3198	hsa-miR-3198	hsa-miR-3198	hsa-miR-3198	hsa-miR-3198
hsa-miR-3200-3p_st	3.40603	2.88537	1.11728	2.91195	0.612287	A	A	0.0627808	0.489885	Homo sapiens	2014-05-13	miRNA	miRBase	hsa-miR-3200-3p	22:31127597-31127618 (+)	22	CACCUUGCGCUACUCAGGUCUG	hsa-miR-3200-3p_st	MIMAT0015085	ENST00000332585 // sense // intron // 1 /// ENST00000382310 // sense // intron // 1 /// ENST00000403222 // sense // intron // 2 /// ENST00000407373 // sense // intron // 1 /// ENST00000438716 // sense // intron // 2 /// ENST00000445769 // sense // intron // 1 /// ENST00000446658 // sense // intron // 1 /// ENST00000464734 // sense // intron // 1 /// OTTHUMT00000321547 // sense // intron // 1 /// …	---	MTI // --- // STX2	hsa-miR-3200-3p	hsa-miR-3200-3p	hsa-miR-3200-3p	hsa-miR-3200-3p	hsa-miR-3200-3p
hsa-miR-329_st	5.78541	3.49499	0.962572	3.63608	0.45393	P	A	0.000150942	0.715318	Homo sapiens	2014-05-13	miRNA	miRBase	hsa-miR-329	14:101493171-101493192 (+) /// 14:101493488-101493509 (+)	22	AACACACCUGGUUAACCUCUUU	hsa-miR-329_st	MIMAT0001629	---	hsa-mir-299 // 14:101490131-101490193 (+) /// hsa-mir-379 // 14:101488403-101488469 (+) /// hsa-mir-380 // 14:101491354-101491414 (+) /// hsa-mir-323 // 14:101492069-101492154 (+) /// hsa-mir-329-1 // 14:101493122-101493201 (+) /// hsa-mir-329-2 // 14:101493437-101493520 (+) /// hsa-mir-494 // 14:101495971-101496051 (+) /// hsa-mir-495 // 14:101500092-101500173 (+) /// hsa-mir-411 // 14:101489662…	microcosm // ENST00000005340 // DVL2 /// microcosm // ENST00000015926 // GRIPAP1 /// microcosm // ENST00000024061 // SLC45A4 /// microcosm // ENST00000029410 // B4GALT7 /// microcosm // ENST00000038176 // NSMAF /// microcosm // ENST00000043402 // RTN4R /// microcosm // ENST00000050961 // ZFHX4 /// microcosm // ENST00000055077 // RFC2 /// microcosm // ENST00000075430 // CTDP1 /// microcosm // ENST…	hsa-miR-329	hsa-miR-329	hsa-miR-329	hsa-miR-329	hsa-miR-329
hsa-miR-330-5p_st	3.54509	4.44061	2.61479	4.55445	1.85098	P	A	0.000327884	0.0823148	Homo sapiens	2014-05-13	miRNA	miRBase	hsa-miR-330-5p	19:46142307-46142328 (-)	22	UCUCUGGGCCUGUGUCUUAGGC	hsa-miR-330-5p_st	MIMAT0004693	ENST00000245925 // sense // intron // 1 /// ENST00000399594 // sense // intron // 4 /// ENST00000448055 // sense // intron // 4 /// ENST00000536630 // sense // intron // 4	---	MTI // --- // TUFT1 /// microcosm // ENST00000000442 // ESRRA /// microcosm // ENST00000005905 // KIAA0100 /// microcosm // ENST00000007699 // YBX2 /// microcosm // ENST00000012443 // PPP5C /// microcosm // ENST00000055335 // PPP1R3F /// microcosm // ENST00000078429 // GNA11 /// microcosm // ENST00000163059 // COASY /// microcosm // ENST00000164133 // PPP2R5B /// microcosm // ENST00000164640 // P…	hsa-miR-330-5p	hsa-miR-330-5p	hsa-miR-330-5p	hsa-miR-330-5p	hsa-miR-330-5p
hsa-miR-337-5p_st	1.73106	3.89841	3.10676	3.96205	1.93709	P	P	1.0357e-06	0.000681198	Homo sapiens	2014-05-13	miRNA	miRBase	hsa-miR-337-5p	14:101340852-101340872 (+)	21	GAACGGCUUCAUACAGGAGUU	hsa-miR-337-5p_st	MIMAT0004695	---	hsa-mir-127 // 14:101349316-101349412 (+) /// hsa-mir-337 // 14:101340830-101340922 (+) /// hsa-mir-431 // 14:101347344-101347457 (+) /// hsa-mir-433 // 14:101348223-101348315 (+) /// hsa-mir-493 // 14:101335397-101335485 (+) /// hsa-mir-432 // 14:101350820-101350913 (+) /// hsa-mir-665 // 14:101341370-101341441 (+)	microcosm // ENST00000001008 // FKBP4 /// microcosm // ENST00000004980 // SENP1 /// microcosm // ENST00000011473 // SYPL1 /// microcosm // ENST00000013894 // ABHD5 /// microcosm // ENST00000014761 // RWDD2 /// microcosm // ENST00000025399 // STRAP /// microcosm // ENST00000031146 // SLC39A9 /// microcosm // ENST00000156471 // AQR /// microcosm // ENST00000170150 // BPIL1 /// microcosm // ENST0000…	hsa-miR-337-5p	hsa-miR-337-5p	hsa-miR-337-5p	hsa-miR-337-5p	hsa-miR-337-5p
hsa-miR-338-5p_st	3.7485	2.86069	0.954379	2.98998	0.584581	P	A	0.00377576	0.713341	Homo sapiens	2014-05-13	miRNA	miRBase	hsa-miR-338-5p	17:79099723-79099744 (-)	22	AACAAUAUCCUGGUGCUGAGUG	hsa-miR-338-5p_st	MIMAT0004701	ENST00000326724 // sense // intron // 7 /// ENST00000374792 // sense // intron // 7 /// ENST00000417379 // sense // intron // 6 /// OTTHUMT00000256055 // sense // intron // 7 /// OTTHUMT00000256056 // sense // intron // 6	hsa-mir-338 // 17:79099683-79099749 (-) /// hsa-mir-657 // 17:79099076-79099173 (-) /// hsa-mir-1250 // 17:79106996-79107108 (-) /// hsa-mir-3065 // 17:79099677-79099755 (+)	MTI // --- // LRP1 /// microcosm // ENST00000010132 // DYRK4 /// microcosm // ENST00000011473 // SYPL1 /// microcosm // ENST00000025008 // RB1CC1 /// microcosm // ENST00000039989 // TTC17 /// microcosm // ENST00000057513 // TNIP3 /// microcosm // ENST00000075322 // ENPP2 /// microcosm // ENST00000167588 // KRT20 /// microcosm // ENST00000184956 // NP_071353.4 /// microcosm // ENST00000188790 // F…	hsa-miR-338-5p	hsa-miR-338-5p	hsa-miR-338-5p	hsa-miR-338-5p	hsa-miR-338-5p
hsa-miR-34a-star_st	2.01376	1.83447	0.824583	1.99833	0.401262	A	A	0.111062	0.95813	Homo sapiens	2014-05-13	miRNA	miRBase	hsa-miR-34a-star	1:9211752-9211773 (-)	22	CAAUCAGCAAGUAUACUGCCCU	hsa-miR-34a-star_st	MIMAT0004557	---	---	MTI // --- // XIAP /// microcosm // ENST00000025399 // STRAP /// microcosm // ENST00000046967 // ADRB1 /// microcosm // ENST00000072644 // YIPF1 /// microcosm // ENST00000169565 // CACNG5 /// microcosm // ENST00000172853 // NEB /// microcosm // ENST00000187836 // PSG2 /// microcosm // ENST00000187879 // ZNF222 /// microcosm // ENST00000187910 // PSG6 /// microcosm // ENST00000200383 // ACOX3 /// …	hsa-miR-34a*	hsa-miR-34a-3p	hsa-miR-34a*	hsa-miR-34a-3p	hsa-miR-34a*
hsa-miR-34a_st	86.697	7.37537	0.937461	7.5932	0.489937	P	A	8.72176e-16	0.295446	Homo sapiens	2014-05-13	miRNA	miRBase	hsa-miR-34a	1:9211794-9211815 (-)	22	UGGCAGUGUCUUAGCUGGUUGU	hsa-miR-34a_st	MIMAT0000255	---	---	MTI // --- // CSE1L /// microcosm // ENST00000004982 // HSPB6 /// microcosm // ENST00000005995 // PRSS21 /// microcosm // ENST00000006275 // TRAPPC6A /// microcosm // ENST00000006658 // SPATA20 /// microcosm // ENST00000006967 // JHDM1D /// microcosm // ENST00000042931 // BEST2 /// microcosm // ENST00000064571 // CBLN4 /// microcosm // ENST00000078429 // GNA11 /// microcosm // ENST00000156476 // …	hsa-miR-34a	hsa-miR-34a	hsa-miR-34a	hsa-miR-34a	hsa-miR-34a
hsa-miR-3614-5p_st	1.57031	1.85605	1.205	1.92703	0.643821	A	A	0.539309	0.711265	Homo sapiens	2014-05-13	miRNA	miRBase	hsa-miR-3614-5p	17:54968680-54968702 (-)	23	CCACUUGGAUCUGAAGGCUGCCC	hsa-miR-3614-5p_st	MIMAT0017992	ENST00000316881 // sense // 3UTR // 9	---	---	hsa-miR-3614-5p	hsa-miR-3614-5p	hsa-miR-3614-5p	hsa-miR-3614-5p	hsa-miR-3614-5p
hsa-miR-3619-3p_st	1.7846	1.75096	0.915358	1.82457	0.382538	A	A	0.781486	0.891042	Homo sapiens	2014-05-13	miRNA	miRBase	hsa-miR-3619-3p	22:46486970-46486991 (+)	22	GGGACCAUCCUGCCUGCUGUGG	hsa-miR-3619-3p_st	MIMAT0019219	ENST00000360737 // sense // intron // 1 /// ENST00000381051 // sense // intron // 1 /// ENST00000435439 // sense // intron // 1 /// ENST00000443490 // sense // intron // 1 /// OTTHUMT00000316781 // sense // intron // 1 /// OTTHUMT00000316782 // sense // intron // 1 /// OTTHUMT00000316783 // sense // intron // 1 /// OTTHUMT00000316787 // sense // intron // 1	---	---	hsa-miR-3619-3p	hsa-miR-3619-3p	hsa-miR-3619-3p	hsa-miR-3619-3p	hsa-miR-3619-3p
hsa-miR-3654_st	2.85376	2.07217	0.559302	2.19329	0.295355	A	A	0.0973195	0.999801	Homo sapiens	2014-05-13	miRNA	miRBase	hsa-miR-3654	7:132719620-132719638 (-)	19	GACUGGACAAGCUGAGGAA	hsa-miR-3654_st	MIMAT0018074	ENST00000262570 // sense // intron // 2 /// ENST00000423635 // sense // intron // 2 /// ENST00000448615 // sense // exon // 3 /// ENST00000448878 // sense // intron // 2 /// ENST00000466644 // sense // intron // 2 /// ENST00000476546 // sense // intron // 1 /// ENST00000481152 // sense // intron // 1 /// ENST00000496427 // sense // intron // 1 /// ENST00000542753 // sense // intron // 2 /// OTTHU…	---	---	hsa-miR-3654	hsa-miR-3654	hsa-miR-3654	hsa-miR-3654	hsa-miR-3654
hsa-miR-3659_st	2.14075	1.47972	0.381603	1.62917	0.0348771	A	A	0.383827	0.998233	Homo sapiens	2014-05-13	miRNA	miRBase	hsa-miR-3659	1:38554961-38554981 (+)	21	UGAGUGUUGUCUACGAGGGCA	hsa-miR-3659_st	MIMAT0018080	ENST00000428151 // sense // intron // 1 /// ENST00000432922 // sense // intron // 1 /// OTTHUMT00000001200 // sense // intron // 1 /// OTTHUMT00000001201 // sense // intron // 1	---	---	hsa-miR-3659	hsa-miR-3659	hsa-miR-3659	hsa-miR-3659	hsa-miR-3659
hsa-miR-3663-5p_st	2.01119	1.53271	0.524656	1.69037	0.178586	A	A	0.829321	0.99778	Homo sapiens	2014-05-13	miRNA	miRBase	hsa-miR-3663-5p	10:118927245-118927265 (-)	21	GCUGGUCUGCGUGGUGCUCGG	hsa-miR-3663-5p_st	MIMAT0018084	ENST00000419373 // sense // intron // 1 /// OTTHUMT00000050558 // sense // intron // 1	---	---	hsa-miR-3663-5p	hsa-miR-3663-5p	hsa-miR-3663-5p	hsa-miR-3663-5p	hsa-miR-3663-5p
hsa-miR-3678-5p_st	1.77573	1.43053	0.602118	1.58713	0.31259	A	A	0.572001	0.980173	Homo sapiens	2014-05-13	miRNA	miRBase	hsa-miR-3678-5p	17:73402158-73402177 (+)	20	UCCGUACAAACUCUGCUGUG	hsa-miR-3678-5p_st	MIMAT0018102	---	---	---	hsa-miR-3678-5p	hsa-miR-3678-5p	hsa-miR-3678-5p	hsa-miR-3678-5p	hsa-miR-3678-5p
hsa-miR-3687_st	2.36531	4.68337	3.44134	4.86391	2.12954	P	P	0.0280114	0.0456144	Homo sapiens	2014-05-13	miRNA	miRBase	hsa-miR-3687	21:9826237-9826260 (+)	24	CCCGGACAGGCGUUCGUGCGACGU	hsa-miR-3687_st	MIMAT0018115	---	hsa-mir-3648 // 21:9825832-9826011 (+) /// hsa-mir-3687 // 21:9826203-9826263 (+)	MTI // --- // PPARGC1B	hsa-miR-3687	hsa-miR-3687	hsa-miR-3687	hsa-miR-3687	hsa-miR-3687
hsa-miR-370_st	9.87511	4.45898	1.15518	4.42556	0.664941	P	A	0.00163143	0.216415	Homo sapiens	2014-05-13	miRNA	miRBase	hsa-miR-370	14:101377523-101377544 (+)	22	GCCUGCUGGGGUGGAACCUGGU	hsa-miR-370_st	MIMAT0000722	---	---	MTI // --- // NF1 /// microcosm // ENST00000007403 // CRLF1 /// microcosm // ENST00000026218 // PIGQ /// microcosm // ENST00000041337 // EDC4 /// microcosm // ENST00000062104 // NNAT /// microcosm // ENST00000086933 // GSCL /// microcosm // ENST00000157775 // KRT13 /// microcosm // ENST00000172229 // NGFR /// microcosm // ENST00000178640 // MAP2K5 /// microcosm // ENST00000199706 // MRPL28 /// mi…	hsa-miR-370	hsa-miR-370	hsa-miR-370	hsa-miR-370	hsa-miR-370
hsa-miR-375_st	38.5509	7.96838	2.69969	8.14906	1.65451	P	P	5.69372e-14	0.00733988	Homo sapiens	2014-05-13	miRNA	miRBase	hsa-miR-375	2:219866370-219866391 (-)	22	UUUGUUCGUUCGGCUCGCGUGA	hsa-miR-375_st	MIMAT0000728	ENST00000362103 // sense // exon // 1	---	MTI // --- // KCNQ2 /// microcosm // ENST00000007264 // RPUSD1 /// microcosm // ENST00000023064 // SLC7A9 /// microcosm // ENST00000024061 // SLC45A4 /// microcosm // ENST00000046794 // LCP2 /// microcosm // ENST00000056217 // ARHGEF5 /// microcosm // ENST00000072869 // ADCK2 /// microcosm // ENST00000156471 // AQR /// microcosm // ENST00000157600 // LMCD1 /// microcosm // ENST00000159647 // PANX…	hsa-miR-375	hsa-miR-375	hsa-miR-375	hsa-miR-375	hsa-miR-375
hsa-miR-376a_st	15.1959	5.23433	1.30872	5.36717	0.582758	P	A	9.44851e-12	0.22688	Homo sapiens	2014-05-13	miRNA	miRBase	hsa-miR-376a	14:101507162-101507182 (+) /// 14:101506455-101506475 (+)	21	AUCAUAGAGGAAAAUCCACGU	hsa-miR-376a_st	MIMAT0000729	---	hsa-mir-376c // 14:101506027-101506092 (+) /// hsa-mir-376a-1 // 14:101507119-101507186 (+) /// hsa-mir-381 // 14:101512257-101512331 (+) /// hsa-mir-376b // 14:101506773-101506872 (+) /// hsa-mir-495 // 14:101500092-101500173 (+) /// hsa-mir-539 // 14:101513658-101513735 (+) /// hsa-mir-544 // 14:101514995-101515085 (+) /// hsa-mir-376a-2 // 14:101506406-101506485 (+) /// hsa-mir-487b // 14:1015…	MTI // --- // SRSF11 /// microcosm // ENST00000005374 // C7orf24 /// microcosm // ENST00000007516 // NDUFAB1 /// microcosm // ENST00000011898 // TSPAN9 /// microcosm // ENST00000014930 // HEBP1 /// microcosm // ENST00000022615 // VDAC3 /// microcosm // ENST00000035383 // LRRC7 /// microcosm // ENST00000055335 // PPP1R3F /// microcosm // ENST00000058691 // HEBP2 /// microcosm // ENST00000156471 //…	hsa-miR-376a	hsa-miR-376a	hsa-miR-376a	hsa-miR-376a	hsa-miR-376a
hsa-miR-376c_st	17.9783	5.52114	1.35295	5.47352	0.750065	P	A	1.92363e-12	0.230172	Homo sapiens	2014-05-13	miRNA	miRBase	hsa-miR-376c	14:101506069-101506089 (+)	21	AACAUAGAGGAAAUUCCACGU	hsa-miR-376c_st	MIMAT0000720	ENST00000459389 // sense // exon // 1	hsa-mir-376c // 14:101506027-101506092 (+) /// hsa-mir-376a-1 // 14:101507119-101507186 (+) /// hsa-mir-381 // 14:101512257-101512331 (+) /// hsa-mir-376b // 14:101506773-101506872 (+) /// hsa-mir-495 // 14:101500092-101500173 (+) /// hsa-mir-539 // 14:101513658-101513735 (+) /// hsa-mir-544 // 14:101514995-101515085 (+) /// hsa-mir-376a-2 // 14:101506406-101506485 (+) /// hsa-mir-487b // 14:1015…	MTI // --- // IGF1R /// microcosm // ENST00000005284 // CACNG3 /// microcosm // ENST00000005374 // C7orf24 /// microcosm // ENST00000006777 // NM_001040457.1 /// microcosm // ENST00000010132 // DYRK4 /// microcosm // ENST00000014930 // HEBP1 /// microcosm // ENST00000023897 // GABRA1 /// microcosm // ENST00000040738 // FAM44A /// microcosm // ENST00000052754 // DCN /// microcosm // ENST0000005324…	hsa-miR-376c	hsa-miR-376c	hsa-miR-376c	hsa-miR-376c	hsa-miR-376c
hsa-miR-377-star_st	3.40137	2.66681	0.900691	2.81206	0.582779	P	A	0.0059383	0.98577	Homo sapiens	2014-05-13	miRNA	miRBase	hsa-miR-377-star	14:101528393-101528414 (+)	22	AGAGGUUGCCCUUGGUGAAUUC	hsa-miR-377-star_st	MIMAT0004689	---	hsa-mir-134 // 14:101521024-101521096 (+) /// hsa-mir-154 // 14:101526092-101526175 (+) /// hsa-mir-369 // 14:101531935-101532004 (+) /// hsa-mir-377 // 14:101528387-101528455 (+) /// hsa-mir-382 // 14:101520643-101520718 (+) /// hsa-mir-409 // 14:101531637-101531715 (+) /// hsa-mir-412 // 14:101531784-101531874 (+) /// hsa-mir-410 // 14:101532249-101532328 (+) /// hsa-mir-485 // 14:101521756-101…	microcosm // ENST00000028008 // RNASET2 /// microcosm // ENST00000029410 // B4GALT7 /// microcosm // ENST00000078429 // GNA11 /// microcosm // ENST00000163678 // C16orf68 /// microcosm // ENST00000171214 // RDH8 /// microcosm // ENST00000194155 // PCDHB2 /// microcosm // ENST00000205143 // DLL3 /// microcosm // ENST00000205194 // NAT14 /// microcosm // ENST00000215071 // PSMD8 /// microcosm // EN…	hsa-miR-377*	hsa-miR-377-3p	hsa-miR-377*	hsa-miR-377-3p	hsa-miR-377*
hsa-miR-377_st	1.60466	1.71492	1.03265	1.97027	0.507366	A	A	0.0859341	0.564929	Homo sapiens	2014-05-13	miRNA	miRBase	hsa-miR-377	14:101528431-101528452 (+)	22	AUCACACAAAGGCAACUUUUGU	hsa-miR-377_st	MIMAT0000730	---	hsa-mir-134 // 14:101521024-101521096 (+) /// hsa-mir-154 // 14:101526092-101526175 (+) /// hsa-mir-369 // 14:101531935-101532004 (+) /// hsa-mir-377 // 14:101528387-101528455 (+) /// hsa-mir-382 // 14:101520643-101520718 (+) /// hsa-mir-409 // 14:101531637-101531715 (+) /// hsa-mir-412 // 14:101531784-101531874 (+) /// hsa-mir-410 // 14:101532249-101532328 (+) /// hsa-mir-485 // 14:101521756-101…	MTI // --- // SOD2 /// microcosm // ENST00000005340 // DVL2 /// microcosm // ENST00000006251 // ARHGAP8 /// microcosm // ENST00000006275 // TRAPPC6A /// microcosm // ENST00000006967 // JHDM1D /// microcosm // ENST00000011989 // CYP4F3 /// microcosm // ENST00000014761 // RWDD2 /// microcosm // ENST00000053867 // GRN /// microcosm // ENST00000159647 // PANX2 /// microcosm // ENST00000169293 // MASP…	hsa-miR-377	hsa-miR-377	hsa-miR-377	hsa-miR-377	hsa-miR-377
hsa-miR-378b_st	1.7623	4.66365	3.84619	4.74956	2.7479	P	P	7.08526e-08	8.42228e-05	Homo sapiens	2014-05-13	miRNA	miRBase	hsa-miR-378b	3:10371946-10371964 (+)	19	ACUGGACUUGGAGGCAGAA	hsa-miR-378b_st	MIMAT0014999	ENST00000343816 // antisense // intron // 21 /// ENST00000352432 // antisense // intron // 21 /// ENST00000360273 // antisense // intron // 22 /// ENST00000383800 // antisense // intron // 19 /// ENST00000397077 // antisense // intron // 21 /// ENST00000429937 // antisense // intron // 18 /// ENST00000452124 // antisense // intron // 18 /// ENST00000460129 // antisense // intron // 21 /// ENST000…	---	---	hsa-miR-378b	hsa-miR-378b	hsa-miR-378b	hsa-miR-378b	hsa-miR-378b
hsa-miR-379_st	11.034	7.41492	3.95105	7.6235	2.48217	P	P	2.8957e-15	4.68109e-05	Homo sapiens	2014-05-13	miRNA	miRBase	hsa-miR-379	14:101488408-101488428 (+)	21	UGGUAGACUAUGGAACGUAGG	hsa-miR-379_st	MIMAT0000733	---	hsa-mir-299 // 14:101490131-101490193 (+) /// hsa-mir-379 // 14:101488403-101488469 (+) /// hsa-mir-380 // 14:101491354-101491414 (+) /// hsa-mir-323 // 14:101492069-101492154 (+) /// hsa-mir-329-1 // 14:101493122-101493201 (+) /// hsa-mir-329-2 // 14:101493437-101493520 (+) /// hsa-mir-494 // 14:101495971-101496051 (+) /// hsa-mir-411 // 14:101489662-101489757 (+) /// hsa-mir-758 // 14:101492357…	MTI // --- // IL11 /// microcosm // ENST00000003084 // CFTR /// microcosm // ENST00000005284 // CACNG3 /// microcosm // ENST00000006777 // NM_001040457.1 /// microcosm // ENST00000007414 // OSBPL7 /// microcosm // ENST00000013222 // INMT /// microcosm // ENST00000016913 // MS4A12 /// microcosm // ENST00000035307 // CHGUT_HUMAN /// microcosm // ENST00000040877 // TARBP1 /// microcosm // ENST000001…	hsa-miR-379	hsa-miR-379	hsa-miR-379	hsa-miR-379	hsa-miR-379
hsa-miR-380-star_st	1.57173	1.49171	0.839355	1.62632	0.459803	A	A	0.399706	0.765453	Homo sapiens	2014-05-13	miRNA	miRBase	hsa-miR-380-star	14:101491358-101491379 (+)	22	UGGUUGACCAUAGAACAUGCGC	hsa-miR-380-star_st	MIMAT0000734	ENST00000362112 // sense // exon // 1	hsa-mir-299 // 14:101490131-101490193 (+) /// hsa-mir-379 // 14:101488403-101488469 (+) /// hsa-mir-380 // 14:101491354-101491414 (+) /// hsa-mir-323 // 14:101492069-101492154 (+) /// hsa-mir-329-1 // 14:101493122-101493201 (+) /// hsa-mir-329-2 // 14:101493437-101493520 (+) /// hsa-mir-494 // 14:101495971-101496051 (+) /// hsa-mir-495 // 14:101500092-101500173 (+) /// hsa-mir-411 // 14:101489662…	microcosm // ENST00000005286 // TMEM132A /// microcosm // ENST00000005905 // KIAA0100 /// microcosm // ENST00000006251 // ARHGAP8 /// microcosm // ENST00000035383 // LRRC7 /// microcosm // ENST00000078527 // PIGV /// microcosm // ENST00000164227 // BCL3 /// microcosm // ENST00000167218 // PDCD2 /// microcosm // ENST00000167462 // LLGL2 /// microcosm // ENST00000171757 // P2RY10 /// microcosm // E…	hsa-miR-380*	hsa-miR-380-3p	hsa-miR-380*	hsa-miR-380-3p	hsa-miR-380*
hsa-miR-381_st	14.6412	5.00646	1.1345	5.12367	0.592175	P	A	5.86338e-09	0.723415	Homo sapiens	2014-05-13	miRNA	miRBase	hsa-miR-381	14:101512305-101512326 (+)	22	UAUACAAGGGCAAGCUCUCUGU	hsa-miR-381_st	MIMAT0000736	---	hsa-mir-134 // 14:101521024-101521096 (+) /// hsa-mir-376c // 14:101506027-101506092 (+) /// hsa-mir-376a-1 // 14:101507119-101507186 (+) /// hsa-mir-381 // 14:101512257-101512331 (+) /// hsa-mir-382 // 14:101520643-101520718 (+) /// hsa-mir-376b // 14:101506773-101506872 (+) /// hsa-mir-485 // 14:101521756-101521828 (+) /// hsa-mir-487a // 14:101518783-101518862 (+) /// hsa-mir-539 // 14:1015136…	microcosm // ENST00000002596 // HS3ST1 /// microcosm // ENST00000006777 // NM_001040457.1 /// microcosm // ENST00000007516 // NDUFAB1 /// microcosm // ENST00000008527 // CRY1 /// microcosm // ENST00000045065 // PARP3 /// microcosm // ENST00000055335 // PPP1R3F /// microcosm // ENST00000156471 // AQR /// microcosm // ENST00000160827 // KIF22 /// microcosm // ENST00000169565 // CACNG5 /// microcosm…	hsa-miR-381	hsa-miR-381	hsa-miR-381	hsa-miR-381	hsa-miR-381
hsa-miR-3917_st	2.7698	3.42213	1.95235	3.56881	1.03137	P	A	0.0235732	0.166929	Homo sapiens	2014-05-13	miRNA	miRBase	hsa-miR-3917	1:26232875-26232894 (-)	20	GCUCGGACUGAGCAGGUGGG	hsa-miR-3917_st	MIMAT0018191	ENST00000357865 // sense // intron // 1 /// ENST00000426559 // sense // intron // 1 /// ENST00000455785 // sense // intron // 1 /// ENST00000465604 // sense // intron // 1 /// OTTHUMT00000019355 // sense // intron // 1 /// OTTHUMT00000019356 // sense // intron // 1 /// OTTHUMT00000019357 // sense // intron // 1 /// OTTHUMT00000385768 // sense // intron // 1	---	---	hsa-miR-3917	hsa-miR-3917	hsa-miR-3917	hsa-miR-3917	hsa-miR-3917
hsa-miR-3926_st	1.51634	1.66222	1.06163	1.70735	0.654877	A	A	0.303179	0.38835	Homo sapiens	2014-05-13	miRNA	miRBase	hsa-miR-3926	8:12584783-12584803 (-) /// 8:12584751-12584771 (+)	21	UGGCCAAAAAGCAGGCAGAGA	hsa-miR-3926_st	MIMAT0018201	ENST00000398246 // sense // intron // 10 /// ENST00000524526 // sense // intron // 6 /// ENST00000525024 // sense // intron // 2 /// ENST00000526680 // sense // intron // 10 /// ENST00000533751 // sense // intron // 10 /// OTTHUMT00000251693 // sense // intron // 10 /// OTTHUMT00000384364 // sense // intron // 6 /// OTTHUMT00000384365 // sense // intron // 10 /// OTTHUMT00000384367 // sense // in…	hsa-mir-3926-1 // 8:12584741-12584813 (-) /// hsa-mir-3926-2 // 8:12584746-12584808 (+)	---	hsa-miR-3926	hsa-miR-3926	hsa-miR-3926	hsa-miR-3926	hsa-miR-3926
hsa-miR-3928_st	1.65625	2.49215	1.76423	2.62125	0.950626	A	A	0.082487	0.067522	Homo sapiens	2014-05-13	miRNA	miRBase	hsa-miR-3928	22:31556048-31556069 (-)	22	GGAGGAACCUUGGAGCUUCGGC	hsa-miR-3928_st	MIMAT0018205	---	---	MTI // --- // ISX	hsa-miR-3928	hsa-miR-3928	hsa-miR-3928	hsa-miR-3928	hsa-miR-3928
hsa-miR-3975_st	1.51574	1.09519	0.495169	1.30119	0.191328	A	A	0.148367	0.517879	Homo sapiens	2014-05-13	miRNA	miRBase	hsa-miR-3975	18:33171746-33171767 (+)	22	UGAGGCUAAUGCACUACUUCAC	hsa-miR-3975_st	MIMAT0019360	ENST00000392829 // sense // intron // 1 /// ENST00000537748 // sense // intron // 2	---	---	hsa-miR-3975	hsa-miR-3975	hsa-miR-3975	hsa-miR-3975	hsa-miR-3975
hsa-miR-409-3p_st	48.1411	7.8972	2.30801	8.07073	1.38492	P	A	5.69372e-14	0.104993	Homo sapiens	2014-05-13	miRNA	miRBase	hsa-miR-409-3p	14:101531683-101531704 (+)	22	GAAUGUUGCUCGGUGAACCCCU	hsa-miR-409-3p_st	MIMAT0001639	---	hsa-mir-154 // 14:101526092-101526175 (+) /// hsa-mir-369 // 14:101531935-101532004 (+) /// hsa-mir-377 // 14:101528387-101528455 (+) /// hsa-mir-409 // 14:101531637-101531715 (+) /// hsa-mir-412 // 14:101531784-101531874 (+) /// hsa-mir-410 // 14:101532249-101532328 (+) /// hsa-mir-485 // 14:101521756-101521828 (+) /// hsa-mir-496 // 14:101526910-101527011 (+) /// hsa-mir-656 // 14:101533061-101…	MTI // --- // IFNG /// microcosm // ENST00000006967 // JHDM1D /// microcosm // ENST00000007510 // SNX26 /// microcosm // ENST00000010404 // MGST1 /// microcosm // ENST00000013807 // ERCC1 /// microcosm // ENST00000014761 // RWDD2 /// microcosm // ENST00000023064 // SLC7A9 /// microcosm // ENST00000043402 // RTN4R /// microcosm // ENST00000167462 // LLGL2 /// microcosm // ENST00000181092 // SP140 …	hsa-miR-409-3p	hsa-miR-409-3p	hsa-miR-409-3p	hsa-miR-409-3p	hsa-miR-409-3p
hsa-miR-409-5p_st	16.8638	5.67902	1.60316	5.77455	0.883914	P	A	3.05732e-08	0.0755167	Homo sapiens	2014-05-13	miRNA	miRBase	hsa-miR-409-5p	14:101531651-101531673 (+)	23	AGGUUACCCGAGCAACUUUGCAU	hsa-miR-409-5p_st	MIMAT0001638	---	hsa-mir-154 // 14:101526092-101526175 (+) /// hsa-mir-369 // 14:101531935-101532004 (+) /// hsa-mir-377 // 14:101528387-101528455 (+) /// hsa-mir-409 // 14:101531637-101531715 (+) /// hsa-mir-412 // 14:101531784-101531874 (+) /// hsa-mir-410 // 14:101532249-101532328 (+) /// hsa-mir-485 // 14:101521756-101521828 (+) /// hsa-mir-496 // 14:101526910-101527011 (+) /// hsa-mir-656 // 14:101533061-101…	microcosm // ENST00000006658 // SPATA20 /// microcosm // ENST00000007403 // CRLF1 /// microcosm // ENST00000019019 // FTSJ1 /// microcosm // ENST00000045065 // PARP3 /// microcosm // ENST00000053468 // MRPS10 /// microcosm // ENST00000072644 // YIPF1 /// microcosm // ENST00000075322 // ENPP2 /// microcosm // ENST00000085219 // CD22 /// microcosm // ENST00000168977 // ITGB1BP3 /// microcosm // ENS…	hsa-miR-409-5p	hsa-miR-409-5p	hsa-miR-409-5p	hsa-miR-409-5p	hsa-miR-409-5p
hsa-miR-410_st	1.96461	2.03559	1.06135	2.18994	0.43566	P	A	0.0175563	0.842127	Homo sapiens	2014-05-13	miRNA	miRBase	hsa-miR-410	14:101532298-101532318 (+)	21	AAUAUAACACAGAUGGCCUGU	hsa-miR-410_st	MIMAT0002171	---	hsa-mir-154 // 14:101526092-101526175 (+) /// hsa-mir-369 // 14:101531935-101532004 (+) /// hsa-mir-377 // 14:101528387-101528455 (+) /// hsa-mir-409 // 14:101531637-101531715 (+) /// hsa-mir-412 // 14:101531784-101531874 (+) /// hsa-mir-410 // 14:101532249-101532328 (+) /// hsa-mir-496 // 14:101526910-101527011 (+) /// hsa-mir-656 // 14:101533061-101533138 (+) /// hsa-mir-541 // 14:101530832-101…	microcosm // ENST00000002596 // HS3ST1 /// microcosm // ENST00000005558 // IFRD1 /// microcosm // ENST00000013125 // MAP4K5 /// microcosm // ENST00000025008 // RB1CC1 /// microcosm // ENST00000035383 // LRRC7 /// microcosm // ENST00000040738 // FAM44A /// microcosm // ENST00000040877 // TARBP1 /// microcosm // ENST00000179259 // C12orf5 /// microcosm // ENST00000182377 // MLSTD1 /// microcosm // …	hsa-miR-410	hsa-miR-410	hsa-miR-410	hsa-miR-410	hsa-miR-410
hsa-miR-411-star_st	8.58853	3.84124	0.738827	3.93312	0.394958	P	A	4.88596e-06	0.92253	Homo sapiens	2014-05-13	miRNA	miRBase	hsa-miR-411-star	14:101489712-101489733 (+)	22	UAUGUAACACGGUCCACUAACC	hsa-miR-411-star_st	MIMAT0004813	---	hsa-mir-299 // 14:101490131-101490193 (+) /// hsa-mir-379 // 14:101488403-101488469 (+) /// hsa-mir-380 // 14:101491354-101491414 (+) /// hsa-mir-323 // 14:101492069-101492154 (+) /// hsa-mir-329-1 // 14:101493122-101493201 (+) /// hsa-mir-329-2 // 14:101493437-101493520 (+) /// hsa-mir-494 // 14:101495971-101496051 (+) /// hsa-mir-411 // 14:101489662-101489757 (+) /// hsa-mir-758 // 14:101492357…	microcosm // ENST00000006967 // JHDM1D /// microcosm // ENST00000008527 // CRY1 /// microcosm // ENST00000014761 // RWDD2 /// microcosm // ENST00000019019 // FTSJ1 /// microcosm // ENST00000037502 // MYOC /// microcosm // ENST00000039007 // OTC /// microcosm // ENST00000169551 // C18orf55 /// microcosm // ENST00000179259 // C12orf5 /// microcosm // ENST00000188312 // ACTR6 /// microcosm // ENST00…	hsa-miR-411*	hsa-miR-411-3p	hsa-miR-411*	hsa-miR-411-3p	hsa-miR-411*
hsa-miR-411_st	16.285	5.15671	1.13124	5.55389	0.602615	P	A	3.32127e-09	0.565166	Homo sapiens	2014-05-13	miRNA	miRBase	hsa-miR-411	14:101489677-101489697 (+)	21	UAGUAGACCGUAUAGCGUACG	hsa-miR-411_st	MIMAT0003329	---	hsa-mir-299 // 14:101490131-101490193 (+) /// hsa-mir-379 // 14:101488403-101488469 (+) /// hsa-mir-380 // 14:101491354-101491414 (+) /// hsa-mir-323 // 14:101492069-101492154 (+) /// hsa-mir-329-1 // 14:101493122-101493201 (+) /// hsa-mir-329-2 // 14:101493437-101493520 (+) /// hsa-mir-494 // 14:101495971-101496051 (+) /// hsa-mir-411 // 14:101489662-101489757 (+) /// hsa-mir-758 // 14:101492357…	microcosm // ENST00000006777 // NM_001040457.1 /// microcosm // ENST00000011691 // SS18L2 /// microcosm // ENST00000012443 // PPP5C /// microcosm // ENST00000016913 // MS4A12 /// microcosm // ENST00000040663 // NP_115661.1 /// microcosm // ENST00000054650 // THAP3 /// microcosm // ENST00000156476 // KLK13 /// microcosm // ENST00000164133 // PPP2R5B /// microcosm // ENST00000187397 // ARP21_HUMAN …	hsa-miR-411	hsa-miR-411	hsa-miR-411	hsa-miR-411	hsa-miR-411
hsa-miR-4252_st	1.89496	1.67061	0.748446	1.71268	0.291188	A	A	0.415006	0.950237	Homo sapiens	2014-05-13	miRNA	miRBase	hsa-miR-4252	1:6489904-6489922 (-)	19	GGCCACUGAGUCAGCACCA	hsa-miR-4252_st	MIMAT0016886	ENST00000377828 // antisense // intron // 2 /// OTTHUMT00000001887 // antisense // intron // 2	---	---	hsa-miR-4252	hsa-miR-4252	hsa-miR-4252	hsa-miR-4252	hsa-miR-4252
hsa-miR-4253_st	1.73686	2.99427	2.19779	3.1816	1.50033	P	P	0.0115453	0.059716	Homo sapiens	2014-05-13	miRNA	miRBase	hsa-miR-4253	1:23189662-23189679 (-)	18	AGGGCAUGUCCAGGGGGU	hsa-miR-4253_st	MIMAT0016882	ENST00000374625 // antisense // 3UTR // 5 /// ENST00000374627 // antisense // 3UTR // 4 /// ENST00000374630 // antisense // 3UTR // 4 /// ENST00000374632 // antisense // 3UTR // 4 /// ENST00000400191 // antisense // 3UTR // 4 /// ENST00000465676 // antisense // exon // 2 /// ENST00000544305 // antisense // 3UTR // 4 /// OTTHUMT00000008059 // antisense // 3UTR // 4 /// OTTHUMT00000008060 // antise…	---	---	hsa-miR-4253	hsa-miR-4253	hsa-miR-4253	hsa-miR-4253	hsa-miR-4253
hsa-miR-4263_st	1.923	1.758	0.814642	1.89735	0.383258	A	A	0.12836	0.81002	Homo sapiens	2014-05-13	miRNA	miRBase	hsa-miR-4263	2:28219289-28219306 (+)	18	AUUCUAAGUGCCUUGGCC	hsa-miR-4263_st	MIMAT0016898	ENST00000342045 // sense // intron // 5 /// ENST00000344773 // sense // intron // 4 /// ENST00000361704 // sense // intron // 4 /// ENST00000379624 // sense // intron // 4 /// ENST00000379629 // sense // intron // 3 /// ENST00000379632 // sense // intron // 5 /// ENST00000436924 // sense // intron // 5 /// OTTHUMT00000215111 // sense // intron // 4 /// OTTHUMT00000215112 // sense // intron // 5 /…	---	---	hsa-miR-4263	hsa-miR-4263	hsa-miR-4263	hsa-miR-4263	hsa-miR-4263
hsa-miR-4277_st	1.80112	1.65451	0.80562	1.78772	0.426385	A	A	0.182703	0.919898	Homo sapiens	2014-05-13	miRNA	miRBase	hsa-miR-4277	5:1708953-1708973 (-)	21	GCAGUUCUGAGCACAGUACAC	hsa-miR-4277_st	MIMAT0016908	---	---	---	hsa-miR-4277	hsa-miR-4277	hsa-miR-4277	hsa-miR-4277	hsa-miR-4277
hsa-miR-4304_st	4.22589	2.94933	0.870079	3.20015	0.26145	P	A	0.0070917	0.773835	Homo sapiens	2014-05-13	miRNA	miRBase	hsa-miR-4304	12:123495249-123495265 (-)	17	CCGGCAUGUCCAGGGCA	hsa-miR-4304_st	MIMAT0016854	ENST00000280562 // sense // intron // 4 /// ENST00000320201 // sense // intron // 4 /// ENST00000392428 // sense // intron // 3 /// ENST00000451868 // sense // intron // 4 /// ENST00000542749 // sense // intron // 3 /// ENST00000546049 // sense // intron // 4 /// OTTHUMT00000401341 // sense // intron // 4 /// OTTHUMT00000401342 // sense // intron // 3 /// OTTHUMT00000401344 // sense // intron // …	---	---	hsa-miR-4304	hsa-miR-4304	hsa-miR-4304	hsa-miR-4304	hsa-miR-4304
hsa-miR-4309_st	2.56927	2.80361	1.44225	2.6405	0.916613	P	A	0.000551629	0.123489	Homo sapiens	2014-05-13	miRNA	miRBase	hsa-miR-4309	14:103005991-103006008 (+)	18	CUGGAGUCUAGGAUUCCA	hsa-miR-4309_st	MIMAT0016859	---	---	---	hsa-miR-4309	hsa-miR-4309	hsa-miR-4309	hsa-miR-4309	hsa-miR-4309
hsa-miR-431_st	8.86472	4.56425	1.41617	4.69288	0.753192	P	A	9.52138e-06	0.245093	Homo sapiens	2014-05-13	miRNA	miRBase	hsa-miR-431	14:101347363-101347383 (+)	21	UGUCUUGCAGGCCGUCAUGCA	hsa-miR-431_st	MIMAT0001625	ENST00000534062 // antisense // exon // 1 /// OTTHUMT00000395127 // antisense // exon // 1	hsa-mir-127 // 14:101349316-101349412 (+) /// hsa-mir-136 // 14:101351039-101351120 (+) /// hsa-mir-337 // 14:101340830-101340922 (+) /// hsa-mir-431 // 14:101347344-101347457 (+) /// hsa-mir-433 // 14:101348223-101348315 (+) /// hsa-mir-432 // 14:101350820-101350913 (+) /// hsa-mir-665 // 14:101341370-101341441 (+)	microcosm // ENST00000005995 // PRSS21 /// microcosm // ENST00000006658 // SPATA20 /// microcosm // ENST00000007390 // C16orf42 /// microcosm // ENST00000007722 // ITGA3 /// microcosm // ENST00000019103 // SCTR /// microcosm // ENST00000040663 // NP_115661.1 /// microcosm // ENST00000045065 // PARP3 /// microcosm // ENST00000064571 // CBLN4 /// microcosm // ENST00000162330 // BCAR1 /// microcosm …	hsa-miR-431	hsa-miR-431	hsa-miR-431	hsa-miR-431	hsa-miR-431
hsa-miR-432_st	6.32232	4.98613	2.32567	5.09966	1.42001	P	A	1.46836e-07	0.0673283	Homo sapiens	2014-05-13	miRNA	miRBase	hsa-miR-432	14:101350833-101350855 (+)	23	UCUUGGAGUAGGUCAUUGGGUGG	hsa-miR-432_st	MIMAT0002814	ENST00000534062 // antisense // exon // 1 /// OTTHUMT00000395127 // antisense // exon // 1	hsa-mir-127 // 14:101349316-101349412 (+) /// hsa-mir-136 // 14:101351039-101351120 (+) /// hsa-mir-337 // 14:101340830-101340922 (+) /// hsa-mir-431 // 14:101347344-101347457 (+) /// hsa-mir-433 // 14:101348223-101348315 (+) /// hsa-mir-432 // 14:101350820-101350913 (+) /// hsa-mir-665 // 14:101341370-101341441 (+)	microcosm // ENST00000000442 // ESRRA /// microcosm // ENST00000002501 // DBNDD1 /// microcosm // ENST00000007264 // RPUSD1 /// microcosm // ENST00000007403 // CRLF1 /// microcosm // ENST00000042931 // BEST2 /// microcosm // ENST00000056233 // NFE2L3 /// microcosm // ENST00000095634 // ZNF275 /// microcosm // ENST00000156626 // ST6GALNAC1 /// microcosm // ENST00000157600 // LMCD1 /// microcosm //…	hsa-miR-432	hsa-miR-432	hsa-miR-432	hsa-miR-432	hsa-miR-432
hsa-miR-433_st	2.73273	2.9198	1.46946	3.17056	0.854611	P	A	0.0041532	0.601446	Homo sapiens	2014-05-13	miRNA	miRBase	hsa-miR-433	14:101348286-101348307 (+)	22	AUCAUGAUGGGCUCCUCGGUGU	hsa-miR-433_st	MIMAT0001627	ENST00000384837 // sense // exon // 1 /// ENST00000534062 // antisense // exon // 1 /// OTTHUMT00000395127 // antisense // exon // 1	hsa-mir-127 // 14:101349316-101349412 (+) /// hsa-mir-136 // 14:101351039-101351120 (+) /// hsa-mir-337 // 14:101340830-101340922 (+) /// hsa-mir-431 // 14:101347344-101347457 (+) /// hsa-mir-433 // 14:101348223-101348315 (+) /// hsa-mir-432 // 14:101350820-101350913 (+) /// hsa-mir-665 // 14:101341370-101341441 (+)	MTI // --- // CFTR /// microcosm // ENST00000003084 // CFTR /// microcosm // ENST00000003583 // C1orf201 /// microcosm // ENST00000004921 // CCL18 /// microcosm // ENST00000011473 // SYPL1 /// microcosm // ENST00000040877 // TARBP1 /// microcosm // ENST00000043410 // PHF23 /// microcosm // ENST00000066544 // CDC27 /// microcosm // ENST00000167588 // KRT20 /// microcosm // ENST00000169551 // C18or…	hsa-miR-433	hsa-miR-433	hsa-miR-433	hsa-miR-433	hsa-miR-433
hsa-miR-4417_st	7.35737	5.93115	3.05196	6.01935	1.71284	P	P	4.78024e-06	0.00332625	Homo sapiens	2014-05-13	miRNA	miRBase	hsa-miR-4417	1:5624142-5624159 (+)	18	GGUGGGCUUCCCGGAGGG	hsa-miR-4417_st	MIMAT0018929	---	---	---	hsa-miR-4417	hsa-miR-4417	hsa-miR-4417	hsa-miR-4417	hsa-miR-4417
hsa-miR-4422_st	7.63253	5.37343	2.44126	5.46963	1.33196	P	P	1.00424e-08	0.00377582	Homo sapiens	2014-05-13	miRNA	miRBase	hsa-miR-4422	1:55691329-55691349 (+)	21	AAAAGCAUCAGGAAGUACCCA	hsa-miR-4422_st	MIMAT0018935	ENST00000451250 // sense // intron // 1 /// OTTHUMT00000022545 // sense // intron // 1	---	---	hsa-miR-4422	hsa-miR-4422	hsa-miR-4422	hsa-miR-4422	hsa-miR-4422
hsa-miR-4493_st	1.50152	1.29993	0.713507	1.52239	0.359922	A	A	0.232394	0.916098	Homo sapiens	2014-05-13	miRNA	miRBase	hsa-miR-4493	11:123252149-123252169 (-)	21	AGAAGGCCUUUCCAUCUCUGU	hsa-miR-4493_st	MIMAT0019028	---	---	---	hsa-miR-4493	hsa-miR-4493	hsa-miR-4493	hsa-miR-4493	hsa-miR-4493
hsa-miR-4499_st	1.90526	3.42213	2.49215	3.42547	1.35562	P	P	0.000573972	0.0179965	Homo sapiens	2014-05-13	miRNA	miRBase	hsa-miR-4499	13:21007969-21007985 (-)	17	AAGACUGAGAGGAGGGA	hsa-miR-4499_st	MIMAT0019035	ENST00000298248 // sense // intron // 4 /// ENST00000382812 // sense // intron // 5 /// ENST00000480748 // sense // intron // 2 /// OTTHUMT00000044071 // sense // intron // 4 /// OTTHUMT00000044072 // sense // intron // 5 /// OTTHUMT00000044073 // sense // intron // 2	---	---	hsa-miR-4499	hsa-miR-4499	hsa-miR-4499	hsa-miR-4499	hsa-miR-4499
hsa-miR-449a_st	4.1875	3.87447	1.80839	3.89206	0.993102	P	A	0.000188955	0.155965	Homo sapiens	2014-05-13	miRNA	miRBase	hsa-miR-449a	5:54466414-54466435 (-)	22	UGGCAGUGUAUUGUUAGCUGGU	hsa-miR-449a_st	MIMAT0001541	ENST00000296733 // sense // intron // 2 /// ENST00000322374 // sense // intron // 2 /// ENST00000331730 // sense // intron // 1 /// ENST00000334206 // sense // intron // 2 /// ENST00000381375 // sense // intron // 2 /// ENST00000507931 // sense // intron // 1 /// ENST00000513180 // sense // intron // 2 /// OTTHUMT00000253908 // sense // intron // 2 /// OTTHUMT00000369713 // sense // intron // 2 /…	hsa-mir-449a // 5:54466360-54466450 (-) /// hsa-mir-449b // 5:54466474-54466570 (-) /// hsa-mir-449c // 5:54468090-54468181 (-)	MTI // --- // CDK4 /// microcosm // ENST00000000442 // ESRRA /// microcosm // ENST00000003084 // CFTR /// microcosm // ENST00000005995 // PRSS21 /// microcosm // ENST00000006275 // TRAPPC6A /// microcosm // ENST00000006658 // SPATA20 /// microcosm // ENST00000010299 // FAM76A /// microcosm // ENST00000025399 // STRAP /// microcosm // ENST00000064571 // CBLN4 /// microcosm // ENST00000156476 // KL…	hsa-miR-449a	hsa-miR-449a	hsa-miR-449a	hsa-miR-449a	hsa-miR-449a
hsa-miR-449b_st	3.09471	2.5717	0.9419	2.82824	0.426385	P	A	0.055998	0.509157	Homo sapiens	2014-05-13	miRNA	miRBase	hsa-miR-449b	5:54466534-54466555 (-)	22	AGGCAGUGUAUUGUUAGCUGGC	hsa-miR-449b_st	MIMAT0003327	ENST00000296733 // sense // intron // 2 /// ENST00000322374 // sense // intron // 2 /// ENST00000331730 // sense // intron // 1 /// ENST00000334206 // sense // intron // 2 /// ENST00000381375 // sense // intron // 2 /// ENST00000507931 // sense // intron // 1 /// ENST00000513180 // sense // intron // 2 /// OTTHUMT00000253908 // sense // intron // 2 /// OTTHUMT00000369713 // sense // intron // 2 /…	hsa-mir-449a // 5:54466360-54466450 (-) /// hsa-mir-449b // 5:54466474-54466570 (-) /// hsa-mir-449c // 5:54468090-54468181 (-)	MTI // --- // CDK6 /// microcosm // ENST00000000442 // ESRRA /// microcosm // ENST00000003084 // CFTR /// microcosm // ENST00000006275 // TRAPPC6A /// microcosm // ENST00000006658 // SPATA20 /// microcosm // ENST00000008938 // PGLYRP1 /// microcosm // ENST00000013222 // INMT /// microcosm // ENST00000025399 // STRAP /// microcosm // ENST00000042931 // BEST2 /// microcosm // ENST00000156476 // KLK…	hsa-miR-449b	hsa-miR-449b	hsa-miR-449b	hsa-miR-449b	hsa-miR-449b
hsa-miR-449c_st	4.19361	4.13649	2.0683	4.159	1.10431	P	A	0.000263583	0.0850534	Homo sapiens	2014-05-13	miRNA	miRBase	hsa-miR-449c	5:54468141-54468165 (-)	25	UAGGCAGUGUAUUGCUAGCGGCUGU	hsa-miR-449c_st	MIMAT0010251	ENST00000296733 // sense // intron // 2 /// ENST00000322374 // sense // intron // 2 /// ENST00000331730 // sense // intron // 1 /// ENST00000334206 // sense // intron // 2 /// ENST00000381375 // sense // intron // 2 /// ENST00000507931 // sense // intron // 1 /// ENST00000513180 // sense // intron // 2 /// OTTHUMT00000253908 // sense // intron // 2 /// OTTHUMT00000369713 // sense // intron // 2 /…	hsa-mir-449a // 5:54466360-54466450 (-) /// hsa-mir-449b // 5:54466474-54466570 (-) /// hsa-mir-449c // 5:54468090-54468181 (-)	MTI // --- // PLA2G4A	hsa-miR-449c	hsa-miR-449c	hsa-miR-449c	hsa-miR-449c	hsa-miR-449c
hsa-miR-4510_st	1.88775	2.22607	1.3094	2.46251	0.904131	A	A	0.0885217	0.50355	Homo sapiens	2014-05-13	miRNA	miRBase	hsa-miR-4510	15:36219064-36219085 (+)	22	UGAGGGAGUAGGAUGUAUGGUU	hsa-miR-4510_st	MIMAT0019047	---	---	---	hsa-miR-4510	hsa-miR-4510	hsa-miR-4510	hsa-miR-4510	hsa-miR-4510
hsa-miR-4526_st	1.56781	2.0683	1.41955	2.21076	0.901548	A	A	0.592982	0.69427	Homo sapiens	2014-05-13	miRNA	miRBase	hsa-miR-4526	18:13611166-13611187 (+)	22	GCUGACAGCAGGGCUGGCCGCU	hsa-miR-4526_st	MIMAT0019065	ENST00000361205 // sense // intron // 4 /// ENST00000399848 // sense // intron // 4	---	---	hsa-miR-4526	hsa-miR-4526	hsa-miR-4526	hsa-miR-4526	hsa-miR-4526
hsa-miR-4528_st	1.7776	1.41688	0.58695	1.57856	0.242559	A	A	0.598781	0.903151	Homo sapiens	2014-05-13	miRNA	miRBase	hsa-miR-4528	18:50763526-50763547 (+)	22	UCAUUAUAUGUAUGAUCUGGAC	hsa-miR-4528_st	MIMAT0019067	ENST00000304775 // sense // intron // 11 /// ENST00000412726 // sense // intron // 12 /// ENST00000442544 // sense // intron // 12 /// OTTHUMT00000255996 // sense // intron // 12	---	---	hsa-miR-4528	hsa-miR-4528	hsa-miR-4528	hsa-miR-4528	hsa-miR-4528
hsa-miR-452_st	2.67305	8.842	7.42351	9.05171	6.89663	P	P	8.72176e-16	1.85722e-13	Homo sapiens	2014-05-13	miRNA	miRBase	hsa-miR-452	X:151128150-151128171 (-)	22	AACUGUUUGCAGAGGAAACUGA	hsa-miR-452_st	MIMAT0001635	ENST00000370325 // sense // intron // 6 /// ENST00000370328 // sense // intron // 6 /// ENST00000393914 // sense // intron // 6 /// ENST00000425556 // sense // intron // 5 /// ENST00000441219 // sense // intron // 6 /// ENST00000476016 // sense // intron // 2 /// ENST00000486255 // sense // exon // 1 /// OTTHUMT00000060903 // sense // intron // 6 /// OTTHUMT00000060904 // sense // intron // 6 ///…	hsa-mir-224 // X:151127050-151127130 (-) /// hsa-mir-452 // X:151128100-151128184 (-)	microcosm // ENST00000006275 // TRAPPC6A /// microcosm // ENST00000010299 // FAM76A /// microcosm // ENST00000035383 // LRRC7 /// microcosm // ENST00000044462 // PSMA4 /// microcosm // ENST00000046794 // LCP2 /// microcosm // ENST00000054668 // UTS2 /// microcosm // ENST00000055335 // PPP1R3F /// microcosm // ENST00000058691 // HEBP2 /// microcosm // ENST00000157812 // PSMC4 /// microcosm // ENST…	hsa-miR-452	hsa-miR-452	hsa-miR-452	hsa-miR-452	hsa-miR-452
hsa-miR-4633-3p_st	1.92432	2.15685	1.2125	2.20612	0.641018	A	A	0.132522	0.724943	Homo sapiens	2014-05-13	miRNA	miRBase	hsa-miR-4633-3p	5:128433430-128433451 (+)	22	AGGAGCUAGCCAGGCAUAUGCA	hsa-miR-4633-3p_st	MIMAT0019690	ENST00000173527 // sense // intron // 1 /// ENST00000506986 // sense // intron // 2 /// ENST00000513879 // sense // intron // 2 /// ENST00000514194 // sense // intron // 1 /// OTTHUMT00000371826 // sense // intron // 1 /// OTTHUMT00000371827 // sense // intron // 1 /// OTTHUMT00000371828 // sense // intron // 2 /// OTTHUMT00000371829 // sense // intron // 2	---	---	hsa-miR-4633-3p	hsa-miR-4633-3p	hsa-miR-4633-3p	hsa-miR-4633-3p	hsa-miR-4633-3p
hsa-miR-4640-3p_st	2.13224	2.15373	1.06135	2.33521	0.525361	A	A	0.409828	0.737367	Homo sapiens	2014-05-13	miRNA	miRBase	hsa-miR-4640-3p	6:30858726-30858747 (+)	22	CACCCCCUGUUUCCUGGCCCAC	hsa-miR-4640-3p_st	MIMAT0019700	ENST00000324771 // sense // intron // 6 /// ENST00000376567 // sense // intron // 3 /// ENST00000376568 // sense // intron // 4 /// ENST00000376569 // sense // intron // 5 /// ENST00000376570 // sense // intron // 6 /// ENST00000376575 // sense // intron // 6 /// ENST00000396342 // sense // intron // 4 /// ENST00000418800 // sense // intron // 4 /// ENST00000421124 // sense // intron // 4 /// ENS…	---	---	hsa-miR-4640-3p	hsa-miR-4640-3p	hsa-miR-4640-3p	hsa-miR-4640-3p	hsa-miR-4640-3p
hsa-miR-4653-5p_st	1.8442	1.75504	0.872046	1.93051	0.48081	A	A	0.217665	0.969421	Homo sapiens	2014-05-13	miRNA	miRBase	hsa-miR-4653-5p	7:100802763-100802784 (+)	22	UCUCUGAGCAAGGCUUAACACC	hsa-miR-4653-5p_st	MIMAT0019718	ENST00000337619 // sense // intron // 4 /// ENST00000429457 // sense // intron // 4 /// ENST00000443943 // sense // intron // 4 /// OTTHUMT00000347439 // sense // intron // 4 /// OTTHUMT00000347441 // sense // intron // 4 /// OTTHUMT00000347442 // sense // intron // 4	---	---	hsa-miR-4653-5p	hsa-miR-4653-5p	hsa-miR-4653-5p	hsa-miR-4653-5p	hsa-miR-4653-5p
hsa-miR-4664-3p_st	1.92039	2.04881	1.10741	2.18123	0.654236	A	A	0.51336	0.731242	Homo sapiens	2014-05-13	miRNA	miRBase	hsa-miR-4664-3p	8:144815259-144815280 (-)	22	CUUCCGGUCUGUGAGCCCCGUC	hsa-miR-4664-3p_st	MIMAT0019738	ENST00000388913 // sense // intron // 1 /// OTTHUMT00000257632 // sense // intron // 1	---	---	hsa-miR-4664-3p	hsa-miR-4664-3p	hsa-miR-4664-3p	hsa-miR-4664-3p	hsa-miR-4664-3p
hsa-miR-4665-3p_st	2.68927	3.52174	2.09453	3.76505	1.10431	A	A	0.950124	0.651351	Homo sapiens	2014-05-13	miRNA	miRBase	hsa-miR-4665-3p	9:6007871-6007896 (+)	26	CUCGGCCGCGGCGCGUAGCCCCCGCC	hsa-miR-4665-3p_st	MIMAT0019740	ENST00000513355 // antisense // 5UTR // 1 /// OTTHUMT00000400996 // antisense // 5UTR // 1	---	---	hsa-miR-4665-3p	hsa-miR-4665-3p	hsa-miR-4665-3p	hsa-miR-4665-3p	hsa-miR-4665-3p
hsa-miR-4708-3p_st	1.54771	2.13498	1.50485	2.24293	0.906163	A	A	0.0937641	0.355998	Homo sapiens	2014-05-13	miRNA	miRBase	hsa-miR-4708-3p	14:65801841-65801862 (-)	22	AGCAAGGCGGCAUCUCUCUGAU	hsa-miR-4708-3p_st	MIMAT0019810	---	---	---	hsa-miR-4708-3p	hsa-miR-4708-3p	hsa-miR-4708-3p	hsa-miR-4708-3p	hsa-miR-4708-3p
hsa-miR-4713-3p_st	1.67736	1.60316	0.85697	1.78641	0.426385	A	A	0.236133	0.848273	Homo sapiens	2014-05-13	miRNA	miRBase	hsa-miR-4713-3p	15:51534430-51534451 (+)	22	UGGGAUCCAGACAGUGGGAGAA	hsa-miR-4713-3p_st	MIMAT0019821	ENST00000260433 // antisense // intron // 2 /// ENST00000396402 // antisense // intron // 2 /// ENST00000396404 // antisense // intron // 1 /// ENST00000405011 // antisense // intron // 3 /// ENST00000405913 // antisense // intron // 1 /// ENST00000420301 // antisense // intron // 1 /// ENST00000439712 // antisense // intron // 4 /// ENST00000453807 // antisense // intron // 3 /// ENST00000541721…	---	---	hsa-miR-4713-3p	hsa-miR-4713-3p	hsa-miR-4713-3p	hsa-miR-4713-3p	hsa-miR-4713-3p
hsa-miR-4727-3p_st	1.91324	2.35635	1.42033	2.45693	0.690295	P	A	0.046381	0.689245	Homo sapiens	2014-05-13	miRNA	miRBase	hsa-miR-4727-3p	17:36982124-36982145 (+)	22	AUAGUGGGAAGCUGGCAGAUUC	hsa-miR-4727-3p_st	MIMAT0019848	---	---	---	hsa-miR-4727-3p	hsa-miR-4727-3p	hsa-miR-4727-3p	hsa-miR-4727-3p	hsa-miR-4727-3p
hsa-miR-4735-3p_st	1.55967	1.23269	0.591453	1.37756	0.164173	A	A	0.232435	0.944615	Homo sapiens	2014-05-13	miRNA	miRBase	hsa-miR-4735-3p	1:196551547-196551567 (-)	21	AAAGGUGCUCAAAUUAGACAU	hsa-miR-4735-3p_st	MIMAT0019861	ENST00000294725 // sense // intron // 1 /// ENST00000367431 // sense // intron // 1 /// ENST00000367433 // sense // intron // 1 /// ENST00000451324 // sense // intron // 1 /// OTTHUMT00000086418 // sense // intron // 1 /// OTTHUMT00000086419 // sense // intron // 1	---	---	hsa-miR-4735-3p	hsa-miR-4735-3p	hsa-miR-4735-3p	hsa-miR-4735-3p	hsa-miR-4735-3p
hsa-miR-4740-3p_st	1.61797	1.75053	1.05635	1.93429	0.577428	A	A	0.936815	0.984022	Homo sapiens	2014-05-13	miRNA	miRBase	hsa-miR-4740-3p	17:79374516-79374537 (-)	22	GCCCGAGAGGAUCCGUCCCUGC	hsa-miR-4740-3p_st	MIMAT0019870	ENST00000307745 // antisense // intron // 1	---	---	hsa-miR-4740-3p	hsa-miR-4740-3p	hsa-miR-4740-3p	hsa-miR-4740-3p	hsa-miR-4740-3p
hsa-miR-4752_st	1.5741	1.31811	0.66359	1.57856	0.242559	A	A	0.304404	0.582056	Homo sapiens	2014-05-13	miRNA	miRBase	hsa-miR-4752	19:54785973-54785994 (+)	22	UUGUGGAUCUCAAGGAUGUGCU	hsa-miR-4752_st	MIMAT0019889	---	---	---	hsa-miR-4752	hsa-miR-4752	hsa-miR-4752	hsa-miR-4752	hsa-miR-4752
hsa-miR-4758-3p_st	1.93234	2.35948	1.40913	2.44479	0.922816	A	A	0.611313	0.675641	Homo sapiens	2014-05-13	miRNA	miRBase	hsa-miR-4758-3p	20:60907546-60907568 (-)	23	UGCCCCACCUGCUGACCACCCUC	hsa-miR-4758-3p_st	MIMAT0019904	ENST00000252999 // sense // exon // 28 /// OTTHUMT00000080014 // sense // exon // 28	---	---	hsa-miR-4758-3p	hsa-miR-4758-3p	hsa-miR-4758-3p	hsa-miR-4758-3p	hsa-miR-4758-3p
hsa-miR-4776-5p_st	1.50718	2.86858	2.27673	3.00368	1.11426	A	A	0.11283	0.183373	Homo sapiens	2014-05-13	miRNA	miRBase	hsa-miR-4776-5p	2:213790990-213791011 (+) /// 2:213791030-213791051 (-)	22	GUGGACCAGGAUGGCAAGGGCU	hsa-miR-4776-5p_st	MIMAT0019932	ENST00000415387 // antisense // intron // 1 /// OTTHUMT00000337265 // antisense // intron // 1 /// ENST00000415387 // sense // intron // 1 /// OTTHUMT00000337265 // sense // intron // 1	hsa-mir-4776-1 // 2:213790981-213791060 (+) /// hsa-mir-4776-2 // 2:213790981-213791060 (-)	---	hsa-miR-4776-5p	hsa-miR-4776-5p	hsa-miR-4776-5p	hsa-miR-4776-5p	hsa-miR-4776-5p
hsa-miR-4793-5p_st	2.38974	3.14535	1.8885	3.12343	1.13168	A	A	0.161183	0.149608	Homo sapiens	2014-05-13	miRNA	miRBase	hsa-miR-4793-5p	3:48681672-48681695 (-)	24	ACAUCCUGCUCCACAGGGCAGAGG	hsa-miR-4793-5p_st	MIMAT0019965	ENST00000164024 // sense // intron // 27 /// ENST00000544264 // sense // intron // 28 /// OTTHUMT00000257523 // sense // intron // 27	---	---	hsa-miR-4793-5p	hsa-miR-4793-5p	hsa-miR-4793-5p	hsa-miR-4793-5p	hsa-miR-4793-5p
hsa-miR-4796-5p_st	1.71995	1.22054	0.438175	1.5121	0.210007	A	A	0.28956	0.991621	Homo sapiens	2014-05-13	miRNA	miRBase	hsa-miR-4796-5p	3:114462343-114462364 (-)	22	UGUCUAUACUCUGUCACUUUAC	hsa-miR-4796-5p_st	MIMAT0019970	ENST00000357258 // sense // intron // 4 /// ENST00000462705 // sense // intron // 5 /// ENST00000463890 // sense // intron // 5 /// ENST00000464560 // sense // intron // 1 /// ENST00000471418 // sense // intron // 1 /// ENST00000479879 // sense // intron // 2 /// ENST00000480832 // sense // intron // 2 /// ENST00000488663 // sense // intron // 4 /// ENST00000491500 // sense // intron // 3 /// ENS…	---	---	hsa-miR-4796-5p	hsa-miR-4796-5p	hsa-miR-4796-5p	hsa-miR-4796-5p	hsa-miR-4796-5p
hsa-miR-4799-5p_st	1.7846	2.0168	1.1812	2.20685	0.682658	A	A	0.0728223	0.42874	Homo sapiens	2014-05-13	miRNA	miRBase	hsa-miR-4799-5p	4:148703755-148703776 (+)	22	AUCUAAAUGCAGCAUGCCAGUC	hsa-miR-4799-5p_st	MIMAT0019976	ENST00000336498 // sense // intron // 1 /// ENST00000510379 // sense // intron // 1 /// OTTHUMT00000365005 // sense // intron // 1 /// OTTHUMT00000365006 // sense // intron // 1	---	---	hsa-miR-4799-5p	hsa-miR-4799-5p	hsa-miR-4799-5p	hsa-miR-4799-5p	hsa-miR-4799-5p
hsa-miR-485-3p_st	2.40164	3.89609	2.63207	4.0443	1.30469	P	A	0.000152738	0.11376	Homo sapiens	2014-05-13	miRNA	miRBase	hsa-miR-485-3p	14:101521801-101521822 (+)	22	GUCAUACACGGCUCUCCUCUCU	hsa-miR-485-3p_st	MIMAT0002176	---	hsa-mir-134 // 14:101521024-101521096 (+) /// hsa-mir-154 // 14:101526092-101526175 (+) /// hsa-mir-377 // 14:101528387-101528455 (+) /// hsa-mir-381 // 14:101512257-101512331 (+) /// hsa-mir-382 // 14:101520643-101520718 (+) /// hsa-mir-409 // 14:101531637-101531715 (+) /// hsa-mir-485 // 14:101521756-101521828 (+) /// hsa-mir-487a // 14:101518783-101518862 (+) /// hsa-mir-496 // 14:101526910-10…	MTI // --- // NFYB /// microcosm // ENST00000005374 // C7orf24 /// microcosm // ENST00000007969 // LRRC23 /// microcosm // ENST00000008311 // ZNF200 /// microcosm // ENST00000011473 // SYPL1 /// microcosm // ENST00000012049 // QPCTL /// microcosm // ENST00000014761 // RWDD2 /// microcosm // ENST00000014935 // DNASE1L1 /// microcosm // ENST00000020945 // SNAI2 /// microcosm // ENST00000040663 // N…	hsa-miR-485-3p	hsa-miR-485-3p	hsa-miR-485-3p	hsa-miR-485-3p	hsa-miR-485-3p
hsa-miR-485-5p_st	7.79618	4.79342	1.83065	5.08978	0.976246	P	A	1.95847e-06	0.144305	Homo sapiens	2014-05-13	miRNA	miRBase	hsa-miR-485-5p	14:101521764-101521785 (+)	22	AGAGGCUGGCCGUGAUGAAUUC	hsa-miR-485-5p_st	MIMAT0002175	---	hsa-mir-134 // 14:101521024-101521096 (+) /// hsa-mir-154 // 14:101526092-101526175 (+) /// hsa-mir-377 // 14:101528387-101528455 (+) /// hsa-mir-381 // 14:101512257-101512331 (+) /// hsa-mir-382 // 14:101520643-101520718 (+) /// hsa-mir-409 // 14:101531637-101531715 (+) /// hsa-mir-485 // 14:101521756-101521828 (+) /// hsa-mir-487a // 14:101518783-101518862 (+) /// hsa-mir-496 // 14:101526910-10…	MTI // --- // TP53 /// microcosm // ENST00000007390 // C16orf42 /// microcosm // ENST00000007969 // LRRC23 /// microcosm // ENST00000008311 // ZNF200 /// microcosm // ENST00000023939 // C20orf43 /// microcosm // ENST00000035383 // LRRC7 /// microcosm // ENST00000159647 // PANX2 /// microcosm // ENST00000168712 // FGF4 /// microcosm // ENST00000182065 // CUL1 /// microcosm // ENST00000191922 // SL…	hsa-miR-485-5p	hsa-miR-485-5p	hsa-miR-485-5p	hsa-miR-485-5p	hsa-miR-485-5p
hsa-miR-487a_st	13.8369	5.58482	1.79438	5.75778	0.910888	P	A	2.13656e-09	0.0679303	Homo sapiens	2014-05-13	miRNA	miRBase	hsa-miR-487a	14:101518831-101518852 (+)	22	AAUCAUACAGGGACAUCCAGUU	hsa-miR-487a_st	MIMAT0002178	---	hsa-mir-134 // 14:101521024-101521096 (+) /// hsa-mir-154 // 14:101526092-101526175 (+) /// hsa-mir-377 // 14:101528387-101528455 (+) /// hsa-mir-381 // 14:101512257-101512331 (+) /// hsa-mir-382 // 14:101520643-101520718 (+) /// hsa-mir-485 // 14:101521756-101521828 (+) /// hsa-mir-487a // 14:101518783-101518862 (+) /// hsa-mir-496 // 14:101526910-101527011 (+) /// hsa-mir-539 // 14:101513658-10…	microcosm // ENST00000003084 // CFTR /// microcosm // ENST00000003100 // CYP51A1 /// microcosm // ENST00000004921 // CCL18 /// microcosm // ENST00000008527 // CRY1 /// microcosm // ENST00000011684 // PLEKHG6 /// microcosm // ENST00000014761 // RWDD2 /// microcosm // ENST00000020945 // SNAI2 /// microcosm // ENST00000038176 // NSMAF /// microcosm // ENST00000039007 // OTC /// microcosm // ENST0000…	hsa-miR-487a	hsa-miR-487a	hsa-miR-487a	hsa-miR-487a	hsa-miR-487a
hsa-miR-489_st	1.51088	4.7453	4.14991	4.82591	2.76283	P	P	9.74617e-06	6.99848e-06	Homo sapiens	2014-05-13	miRNA	miRBase	hsa-miR-489	7:93113259-93113280 (-)	22	GUGACAUCACAUAUACGGCAGC	hsa-miR-489_st	MIMAT0002805	ENST00000359558 // sense // intron // 4 /// ENST00000360249 // sense // intron // 3 /// ENST00000394441 // sense // intron // 2 /// ENST00000415529 // sense // intron // 1 /// ENST00000421592 // sense // intron // 3 /// ENST00000423724 // sense // intron // 1 /// ENST00000426151 // sense // intron // 3 /// ENST00000535783 // sense // intron // 1 /// OTTHUMT00000254661 // sense // intron // 2 /// …	hsa-mir-489 // 7:93113248-93113331 (-) /// hsa-mir-653 // 7:93112072-93112167 (-)	MTI // --- // PTPN11 /// microcosm // ENST00000005082 // ZNF195 /// microcosm // ENST00000005284 // CACNG3 /// microcosm // ENST00000007633 // ALDH3B1 /// microcosm // ENST00000014761 // RWDD2 /// microcosm // ENST00000046794 // LCP2 /// microcosm // ENST00000082259 // DNAH2 /// microcosm // ENST00000158149 // C17orf85 /// microcosm // ENST00000158166 // CAMKK1 /// microcosm // ENST00000158526 //…	hsa-miR-489	hsa-miR-489	hsa-miR-489	hsa-miR-489	hsa-miR-489
hsa-miR-493_st	4.20783	4.65619	2.58312	4.90034	1.52835	P	A	7.55314e-06	0.079066	Homo sapiens	2014-05-13	miRNA	miRBase	hsa-miR-493	14:101335453-101335474 (+)	22	UGAAGGUCUACUGUGUGCCAGG	hsa-miR-493_st	MIMAT0003161	---	hsa-mir-337 // 14:101340830-101340922 (+) /// hsa-mir-493 // 14:101335397-101335485 (+) /// hsa-mir-665 // 14:101341370-101341441 (+)	---	hsa-miR-493	hsa-miR-493	hsa-miR-493	hsa-miR-493	hsa-miR-493
hsa-miR-494_st	3.15158	8.70227	7.04619	8.90936	6.45269	P	P	8.72176e-16	1.54318e-11	Homo sapiens	2014-05-13	miRNA	miRBase	hsa-miR-494	14:101496018-101496039 (+)	22	UGAAACAUACACGGGAAACCUC	hsa-miR-494_st	MIMAT0002816	---	hsa-mir-299 // 14:101490131-101490193 (+) /// hsa-mir-379 // 14:101488403-101488469 (+) /// hsa-mir-380 // 14:101491354-101491414 (+) /// hsa-mir-323 // 14:101492069-101492154 (+) /// hsa-mir-329-1 // 14:101493122-101493201 (+) /// hsa-mir-329-2 // 14:101493437-101493520 (+) /// hsa-mir-494 // 14:101495971-101496051 (+) /// hsa-mir-495 // 14:101500092-101500173 (+) /// hsa-mir-411 // 14:101489662…	MTI // --- // BCL2L11 /// microcosm // ENST00000023165 // KLRA1 /// microcosm // ENST00000038176 // NSMAF /// microcosm // ENST00000040738 // FAM44A /// microcosm // ENST00000050961 // ZFHX4 /// microcosm // ENST00000156476 // KLK13 /// microcosm // ENST00000159060 // NOX3 /// microcosm // ENST00000160382 // ACTL6B /// microcosm // ENST00000168712 // FGF4 /// microcosm // ENST00000172853 // NEB /…	hsa-miR-494	hsa-miR-494	hsa-miR-494	hsa-miR-494	hsa-miR-494
hsa-miR-495_st	5.11602	4.51018	2.15516	4.63278	1.12416	P	A	2.23329e-08	0.13302	Homo sapiens	2014-05-13	miRNA	miRBase	hsa-miR-495	14:101500141-101500162 (+)	22	AAACAAACAUGGUGCACUUCUU	hsa-miR-495_st	MIMAT0002817	---	hsa-mir-299 // 14:101490131-101490193 (+) /// hsa-mir-376c // 14:101506027-101506092 (+) /// hsa-mir-376a-1 // 14:101507119-101507186 (+) /// hsa-mir-380 // 14:101491354-101491414 (+) /// hsa-mir-323 // 14:101492069-101492154 (+) /// hsa-mir-329-1 // 14:101493122-101493201 (+) /// hsa-mir-329-2 // 14:101493437-101493520 (+) /// hsa-mir-376b // 14:101506773-101506872 (+) /// hsa-mir-494 // 14:1014…	MTI // --- // MEIS1 /// microcosm // ENST00000000233 // ARF5 /// microcosm // ENST00000011619 // RANBP9 /// microcosm // ENST00000022615 // VDAC3 /// microcosm // ENST00000025008 // RB1CC1 /// microcosm // ENST00000043402 // RTN4R /// microcosm // ENST00000054950 // RCN1 /// microcosm // ENST00000055077 // RFC2 /// microcosm // ENST00000075503 // STYK1 /// microcosm // ENST00000168977 // ITGB1BP3…	hsa-miR-495	hsa-miR-495	hsa-miR-495	hsa-miR-495	hsa-miR-495
hsa-miR-503_st	2.23088	6.39584	5.23824	6.55906	4.35954	P	P	4.55501e-09	3.71316e-08	Homo sapiens	2014-05-13	miRNA	miRBase	hsa-miR-503	X:133680401-133680423 (-)	23	UAGCAGCGGGAACAGUUCUGCAG	hsa-miR-503_st	MIMAT0002874	ENST00000414769 // sense // intron // 1 /// ENST00000440570 // sense // intron // 1 /// ENST00000441492 // sense // intron // 1 /// OTTHUMT00000058369 // sense // intron // 1 /// OTTHUMT00000058370 // sense // intron // 1 /// OTTHUMT00000058372 // sense // intron // 1	hsa-mir-424 // X:133680644-133680741 (-) /// hsa-mir-450a-1 // X:133674371-133674461 (-) /// hsa-mir-450a-2 // X:133674538-133674637 (-) /// hsa-mir-503 // X:133680358-133680428 (-) /// hsa-mir-542 // X:133675371-133675467 (-) /// hsa-mir-450b // X:133674215-133674292 (-)	MTI // --- // RPS6KA3 /// microcosm // ENST00000000442 // ESRRA /// microcosm // ENST00000008391 // TFAP2D /// microcosm // ENST00000023939 // C20orf43 /// microcosm // ENST00000040877 // TARBP1 /// microcosm // ENST00000042931 // BEST2 /// microcosm // ENST00000056233 // NFE2L3 /// microcosm // ENST00000078429 // GNA11 /// microcosm // ENST00000082259 // DNAH2 /// microcosm // ENST00000164305 //…	hsa-miR-503	hsa-miR-503	hsa-miR-503	hsa-miR-503	hsa-miR-503
hsa-miR-506_st	2.09713	1.81788	0.74946	2.20733	0.366076	A	A	0.0664041	0.905131	Homo sapiens	2014-05-13	miRNA	miRBase	hsa-miR-506	X:146312271-146312291 (-)	21	UAAGGCACCCUUCUGAGUAGA	hsa-miR-506_st	MIMAT0002878	---	hsa-mir-513a-2 // X:146307344-146307470 (-) /// hsa-mir-506 // X:146312238-146312361 (-) /// hsa-mir-507 // X:146312502-146312595 (-) /// hsa-mir-508 // X:146318431-146318545 (-)	MTI // --- // FXN /// microcosm // ENST00000013894 // ABHD5 /// microcosm // ENST00000014930 // HEBP1 /// microcosm // ENST00000040877 // TARBP1 /// microcosm // ENST00000042931 // BEST2 /// microcosm // ENST00000053867 // GRN /// microcosm // ENST00000054666 // VAMP3 /// microcosm // ENST00000055335 // PPP1R3F /// microcosm // ENST00000058691 // HEBP2 /// microcosm // ENST00000078445 // CREB3L3 …	hsa-miR-506	hsa-miR-506	hsa-miR-506	hsa-miR-506	hsa-miR-506
hsa-miR-516b_st	1.57634	1.75031	1.09373	1.78641	0.629495	P	A	0.0315951	0.551121	Homo sapiens	2014-05-13	miRNA	miRBase	hsa-miR-516b	19:54228711-54228732 (+) /// 19:54240114-54240135 (+)	22	AUCUGGAGGUAAGAAGCACUUU	hsa-miR-516b_st	MIMAT0002859	---	hsa-mir-526a-2 // 19:54230176-54230240 (+) /// hsa-mir-518e // 19:54233092-54233179 (+) /// hsa-mir-518a-1 // 19:54234260-54234344 (+) /// hsa-mir-518d // 19:54238131-54238217 (+) /// hsa-mir-516b-1 // 19:54240099-54240188 (+) /// hsa-mir-518a-2 // 19:54242587-54242673 (+) /// hsa-mir-517c // 19:54244567-54244661 (+) /// hsa-mir-520h // 19:54245766-54245853 (+)	microcosm // ENST00000008391 // TFAP2D /// microcosm // ENST00000014761 // RWDD2 /// microcosm // ENST00000014930 // HEBP1 /// microcosm // ENST00000037502 // MYOC /// microcosm // ENST00000058691 // HEBP2 /// microcosm // ENST00000156109 // GPKOW /// microcosm // ENST00000158771 // DERL2 /// microcosm // ENST00000160740 // CIC /// microcosm // ENST00000164139 // PYGM /// microcosm // ENST0000016…	hsa-miR-516b	hsa-miR-516b	hsa-miR-516b	hsa-miR-516b	hsa-miR-516b
hsa-miR-539_st	3.11616	2.36539	0.725627	2.59981	0.390619	P	A	0.0228154	0.88879	Homo sapiens	2014-05-13	miRNA	miRBase	hsa-miR-539	14:101513666-101513687 (+)	22	GGAGAAAUUAUCCUUGGUGUGU	hsa-miR-539_st	MIMAT0003163	---	hsa-mir-134 // 14:101521024-101521096 (+) /// hsa-mir-376c // 14:101506027-101506092 (+) /// hsa-mir-376a-1 // 14:101507119-101507186 (+) /// hsa-mir-381 // 14:101512257-101512331 (+) /// hsa-mir-382 // 14:101520643-101520718 (+) /// hsa-mir-376b // 14:101506773-101506872 (+) /// hsa-mir-485 // 14:101521756-101521828 (+) /// hsa-mir-487a // 14:101518783-101518862 (+) /// hsa-mir-539 // 14:1015136…	microcosm // ENST00000002596 // HS3ST1 /// microcosm // ENST00000008527 // CRY1 /// microcosm // ENST00000023064 // SLC7A9 /// microcosm // ENST00000025399 // STRAP /// microcosm // ENST00000038176 // NSMAF /// microcosm // ENST00000050961 // ZFHX4 /// microcosm // ENST00000053243 // TNFRSF17 /// microcosm // ENST00000075430 // CTDP1 /// microcosm // ENST00000078652 // Q6ZU30_HUMAN /// microcosm …	hsa-miR-539	hsa-miR-539	hsa-miR-539	hsa-miR-539	hsa-miR-539
hsa-miR-542-5p_st	1.90981	3.18792	2.25449	3.39236	1.48314	P	P	0.00201854	0.0199596	Homo sapiens	2014-05-13	miRNA	miRBase	hsa-miR-542-5p	X:133675430-133675452 (-)	23	UCGGGGAUCAUCAUGUCACGAGA	hsa-miR-542-5p_st	MIMAT0003340	---	hsa-mir-424 // X:133680644-133680741 (-) /// hsa-mir-450a-1 // X:133674371-133674461 (-) /// hsa-mir-450a-2 // X:133674538-133674637 (-) /// hsa-mir-503 // X:133680358-133680428 (-) /// hsa-mir-542 // X:133675371-133675467 (-) /// hsa-mir-450b // X:133674215-133674292 (-)	MTI // --- // ZNF703 /// microcosm // ENST00000000233 // ARF5 /// microcosm // ENST00000006275 // TRAPPC6A /// microcosm // ENST00000006658 // SPATA20 /// microcosm // ENST00000007264 // RPUSD1 /// microcosm // ENST00000007510 // SNX26 /// microcosm // ENST00000011989 // CYP4F3 /// microcosm // ENST00000022615 // VDAC3 /// microcosm // ENST00000038176 // NSMAF /// microcosm // ENST00000045065 // …	hsa-miR-542-5p	hsa-miR-542-5p	hsa-miR-542-5p	hsa-miR-542-5p	hsa-miR-542-5p
hsa-miR-543_st	11.2678	4.54434	1.05021	4.71706	0.518218	P	A	2.33013e-08	0.729878	Homo sapiens	2014-05-13	miRNA	miRBase	hsa-miR-543	14:101498370-101498391 (+)	22	AAACAUUCGCGGUGCACUUCUU	hsa-miR-543_st	MIMAT0004954	---	hsa-mir-299 // 14:101490131-101490193 (+) /// hsa-mir-376c // 14:101506027-101506092 (+) /// hsa-mir-376a-1 // 14:101507119-101507186 (+) /// hsa-mir-379 // 14:101488403-101488469 (+) /// hsa-mir-380 // 14:101491354-101491414 (+) /// hsa-mir-323 // 14:101492069-101492154 (+) /// hsa-mir-329-1 // 14:101493122-101493201 (+) /// hsa-mir-329-2 // 14:101493437-101493520 (+) /// hsa-mir-376b // 14:1015…	microcosm // ENST00000005178 // PDK4 /// microcosm // ENST00000010299 // FAM76A /// microcosm // ENST00000011691 // SS18L2 /// microcosm // ENST00000011989 // CYP4F3 /// microcosm // ENST00000021776 // NP_001025037.1 /// microcosm // ENST00000023165 // KLRA1 /// microcosm // ENST00000052754 // DCN /// microcosm // ENST00000078652 // Q6ZU30_HUMAN /// microcosm // ENST00000163059 // COASY /// micro…	hsa-miR-543	hsa-miR-543	hsa-miR-543	hsa-miR-543	hsa-miR-543
hsa-miR-548aa_st	1.51415	2.16168	1.56317	2.34912	0.906134	P	A	0.0356256	0.276032	Homo sapiens	2014-05-13	miRNA	miRBase	hsa-miR-548aa	8:124360328-124360352 (+) /// 17:65467659-65467683 (+)	25	AAAAACCACAAUUACUUUUGCACCA	hsa-miR-548aa_st	MIMAT0018447	ENST00000287394 // antisense // intron // 15 /// ENST00000517666 // antisense // intron // 14 /// ENST00000519124 // antisense // intron // 15 /// ENST00000521496 // antisense // intron // 15 /// ENST00000521903 // antisense // intron // 16 /// OTTHUMT00000381765 // antisense // intron // 14 /// OTTHUMT00000381766 // antisense // intron // 15 /// OTTHUMT00000381767 // antisense // intron // 16 //…	hsa-mir-548d-2 // 17:65467605-65467701 (-) /// hsa-mir-548aa-2 // 17:65467605-65467701 (+)	MTI // --- // ZNF587	hsa-miR-548aa	hsa-miR-548aa	hsa-miR-548aa	hsa-miR-548aa	hsa-miR-548aa
hsa-miR-548ah_st	1.61989	1.56453	0.868642	1.86724	0.668701	P	A	0.0337323	0.632296	Homo sapiens	2014-05-13	miRNA	miRBase	hsa-miR-548ah	4:77496714-77496733 (+)	20	AAAAGUGAUUGCAGUGUUUG	hsa-miR-548ah_st	MIMAT0018972	ENST00000296043 // sense // intron // 2 /// ENST00000469923 // sense // intron // 1 /// ENST00000497440 // sense // intron // 2 /// OTTHUMT00000252408 // sense // intron // 2 /// OTTHUMT00000347373 // sense // intron // 1 /// OTTHUMT00000347378 // sense // intron // 2	hsa-mir-4450 // 4:77494721-77494785 (+) /// hsa-mir-548ah // 4:77496704-77496779 (+)	---	hsa-miR-548ah	hsa-miR-548ah	hsa-miR-548ah	hsa-miR-548ah	hsa-miR-548ah
hsa-miR-640_st	1.54062	1.96357	1.34005	2.13684	0.690806	A	A	0.127112	0.543207	Homo sapiens	2014-05-13	miRNA	miRBase	hsa-miR-640	19:19545932-19545952 (+)	21	AUGAUCCAGGAACCUGCCUCU	hsa-miR-640_st	MIMAT0003310	ENST00000252577 // sense // intron // 1 /// ENST00000360315 // sense // intron // 1 /// ENST00000404158 // sense // intron // 2 /// ENST00000417582 // sense // intron // 1 /// ENST00000432704 // sense // intron // 1 /// ENST00000448576 // sense // intron // 1 /// ENST00000457895 // sense // intron // 1 /// ENST00000494516 // sense // intron // 1 /// ENST00000537887 // sense // intron // 1 /// OTT…	---	microcosm // ENST00000010404 // MGST1 /// microcosm // ENST00000014930 // HEBP1 /// microcosm // ENST00000037243 // GABARAPL2 /// microcosm // ENST00000054950 // RCN1 /// microcosm // ENST00000055077 // RFC2 /// microcosm // ENST00000056233 // NFE2L3 /// microcosm // ENST00000162044 // TMEM161A /// microcosm // ENST00000171000 // RAPGEF3 /// microcosm // ENST00000175756 // PTPN18 /// microcosm //…	hsa-miR-640	hsa-miR-640	hsa-miR-640	hsa-miR-640	hsa-miR-640
hsa-miR-642a_st	1.5394	2.52807	1.9057	2.73637	1.26474	P	P	0.00943413	0.00459366	Homo sapiens	2014-05-13	miRNA	miRBase	hsa-miR-642a	19:46178201-46178222 (+)	22	GUCCCUCUCCAAAUGUGUCUUG	hsa-miR-642a_st	MIMAT0003312	ENST00000263281 // sense // intron // 7 /// ENST00000304207 // sense // intron // 6	hsa-mir-642a // 19:46178186-46178282 (+) /// hsa-mir-642b // 19:46178190-46178266 (-)	MTI // --- // MDN1 /// microcosm // ENST00000000233 // ARF5 /// microcosm // ENST00000001008 // FKBP4 /// microcosm // ENST00000012443 // PPP5C /// microcosm // ENST00000046967 // ADRB1 /// microcosm // ENST00000084795 // RPL18 /// microcosm // ENST00000171214 // RDH8 /// microcosm // ENST00000173898 // TRO /// microcosm // ENST00000194530 // ALS2CR2 /// microcosm // ENST00000196061 // PLOD1 /// …	hsa-miR-642a	hsa-miR-642a	hsa-miR-642a	hsa-miR-642a	hsa-miR-642a
hsa-miR-653_st	1.76157	1.60316	0.786301	1.78641	0.329256	A	A	0.134122	0.68051	Homo sapiens	2014-05-13	miRNA	miRBase	hsa-miR-653	7:93112135-93112155 (-)	21	GUGUUGAAACAAUCUCUACUG	hsa-miR-653_st	MIMAT0003328	ENST00000359558 // sense // intron // 4 /// ENST00000360249 // sense // intron // 3 /// ENST00000394441 // sense // intron // 2 /// ENST00000415529 // sense // intron // 1 /// ENST00000421592 // sense // intron // 3 /// ENST00000423724 // sense // intron // 1 /// ENST00000426151 // sense // intron // 3 /// ENST00000535783 // sense // intron // 1 /// OTTHUMT00000254661 // sense // intron // 2 /// …	hsa-mir-489 // 7:93113248-93113331 (-) /// hsa-mir-653 // 7:93112072-93112167 (-)	microcosm // ENST00000004103 // TMEM176A /// microcosm // ENST00000010404 // MGST1 /// microcosm // ENST00000011619 // RANBP9 /// microcosm // ENST00000024061 // SLC45A4 /// microcosm // ENST00000025429 // DERA /// microcosm // ENST00000156499 // KLK14 /// microcosm // ENST00000157812 // PSMC4 /// microcosm // ENST00000159087 // TMEM16H /// microcosm // ENST00000171757 // P2RY10 /// microcosm // …	hsa-miR-653	hsa-miR-653	hsa-miR-653	hsa-miR-653	hsa-miR-653
hsa-miR-654-3p_st	13.304	5.63685	1.90307	5.74801	1.24942	P	A	2.65505e-09	0.104136	Homo sapiens	2014-05-13	miRNA	miRBase	hsa-miR-654-3p	14:101506606-101506627 (+)	22	UAUGUCUGCUGACCAUCACCUU	hsa-miR-654-3p_st	MIMAT0004814	---	hsa-mir-376c // 14:101506027-101506092 (+) /// hsa-mir-376a-1 // 14:101507119-101507186 (+) /// hsa-mir-381 // 14:101512257-101512331 (+) /// hsa-mir-376b // 14:101506773-101506872 (+) /// hsa-mir-495 // 14:101500092-101500173 (+) /// hsa-mir-539 // 14:101513658-101513735 (+) /// hsa-mir-544 // 14:101514995-101515085 (+) /// hsa-mir-376a-2 // 14:101506406-101506485 (+) /// hsa-mir-487b // 14:1015…	MTI // --- // CDKN1A /// microcosm // ENST00000004921 // CCL18 /// microcosm // ENST00000006750 // CD79B /// microcosm // ENST00000009041 // STARD3NL /// microcosm // ENST00000010404 // MGST1 /// microcosm // ENST00000019103 // SCTR /// microcosm // ENST00000035307 // CHGUT_HUMAN /// microcosm // ENST00000058691 // HEBP2 /// microcosm // ENST00000159060 // NOX3 /// microcosm // ENST00000165698 //…	hsa-miR-654-3p	hsa-miR-654-3p	hsa-miR-654-3p	hsa-miR-654-3p	hsa-miR-654-3p
hsa-miR-654-5p_st	2.43042	3.37114	2.08994	3.36402	1.09803	A	A	0.0798824	0.214646	Homo sapiens	2014-05-13	miRNA	miRBase	hsa-miR-654-5p	14:101506571-101506592 (+)	22	UGGUGGGCCGCAGAACAUGUGC	hsa-miR-654-5p_st	MIMAT0003330	---	hsa-mir-376c // 14:101506027-101506092 (+) /// hsa-mir-376a-1 // 14:101507119-101507186 (+) /// hsa-mir-381 // 14:101512257-101512331 (+) /// hsa-mir-376b // 14:101506773-101506872 (+) /// hsa-mir-495 // 14:101500092-101500173 (+) /// hsa-mir-539 // 14:101513658-101513735 (+) /// hsa-mir-544 // 14:101514995-101515085 (+) /// hsa-mir-376a-2 // 14:101506406-101506485 (+) /// hsa-mir-487b // 14:1015…	microcosm // ENST00000006750 // CD79B /// microcosm // ENST00000007414 // OSBPL7 /// microcosm // ENST00000012443 // PPP5C /// microcosm // ENST00000015926 // GRIPAP1 /// microcosm // ENST00000043402 // RTN4R /// microcosm // ENST00000055335 // PPP1R3F /// microcosm // ENST00000095634 // ZNF275 /// microcosm // ENST00000155840 // KCNQ1 /// microcosm // ENST00000156476 // KLK13 /// microcosm // EN…	hsa-miR-654-5p	hsa-miR-654-5p	hsa-miR-654-5p	hsa-miR-654-5p	hsa-miR-654-5p
hsa-miR-661_st	1.67395	1.63321	0.889954	1.74637	0.666085	A	A	0.926047	0.959203	Homo sapiens	2014-05-13	miRNA	miRBase	hsa-miR-661	8:145019374-145019397 (-)	24	UGCCUGGGUCUCUGGCCUGCGCGU	hsa-miR-661_st	MIMAT0003324	ENST00000322810 // sense // intron // 1 /// ENST00000354958 // sense // intron // 1 /// ENST00000356346 // sense // intron // 1 /// ENST00000436759 // sense // intron // 2 /// ENST00000526416 // sense // intron // 1 /// ENST00000527096 // sense // intron // 1 /// ENST00000527816 // sense // intron // 1 /// ENST00000528025 // sense // intron // 1 /// ENST00000528131 // sense // intron // 1 /// ENS…	---	MTI // --- // MCL1 /// microcosm // ENST00000002829 // SEMA3F /// microcosm // ENST00000006275 // TRAPPC6A /// microcosm // ENST00000006658 // SPATA20 /// microcosm // ENST00000011684 // PLEKHG6 /// microcosm // ENST00000012049 // QPCTL /// microcosm // ENST00000012443 // PPP5C /// microcosm // ENST00000017003 // XYLT2 /// microcosm // ENST00000020673 // PSD /// microcosm // ENST00000029410 // B4…	hsa-miR-661	hsa-miR-661	hsa-miR-661	hsa-miR-661	hsa-miR-661
hsa-miR-708-star_st	1.52219	1.06135	0.455201	1.18534	0.157072	A	A	0.644957	0.92358	Homo sapiens	2014-05-13	miRNA	miRBase	hsa-miR-708-star	11:79113076-79113097 (-)	22	CAACUAGACUGUGAGCUUCUAG	hsa-miR-708-star_st	MIMAT0004927	ENST00000278550 // sense // intron // 1 /// ENST00000528688 // sense // intron // 1 /// ENST00000531583 // sense // intron // 1 /// OTTHUMT00000391406 // sense // intron // 1 /// OTTHUMT00000391452 // sense // intron // 1 /// OTTHUMT00000391453 // sense // intron // 1	---	MTI // --- // OTUB1 /// microcosm // ENST00000005558 // IFRD1 /// microcosm // ENST00000011691 // SS18L2 /// microcosm // ENST00000017003 // XYLT2 /// microcosm // ENST00000050961 // ZFHX4 /// microcosm // ENST00000156471 // AQR /// microcosm // ENST00000156626 // ST6GALNAC1 /// microcosm // ENST00000160373 // CTTNBP2 /// microcosm // ENST00000168148 // SPP2 /// microcosm // ENST00000181383 // CP…	hsa-miR-708*	hsa-miR-708-3p	hsa-miR-708*	hsa-miR-708-3p	hsa-miR-708*
hsa-miR-758_st	9.94307	3.9549	0.641212	4.04111	0.356666	P	A	0.000129161	0.918529	Homo sapiens	2014-05-13	miRNA	miRBase	hsa-miR-758	14:101492408-101492429 (+)	22	UUUGUGACCUGGUCCACUAACC	hsa-miR-758_st	MIMAT0003879	---	hsa-mir-299 // 14:101490131-101490193 (+) /// hsa-mir-379 // 14:101488403-101488469 (+) /// hsa-mir-380 // 14:101491354-101491414 (+) /// hsa-mir-323 // 14:101492069-101492154 (+) /// hsa-mir-329-1 // 14:101493122-101493201 (+) /// hsa-mir-329-2 // 14:101493437-101493520 (+) /// hsa-mir-494 // 14:101495971-101496051 (+) /// hsa-mir-495 // 14:101500092-101500173 (+) /// hsa-mir-411 // 14:101489662…	microcosm // ENST00000008311 // ZNF200 /// microcosm // ENST00000163678 // C16orf68 /// microcosm // ENST00000169565 // CACNG5 /// microcosm // ENST00000179259 // C12orf5 /// microcosm // ENST00000185162 // PSME4 /// microcosm // ENST00000198801 // MOGAT2 /// microcosm // ENST00000204307 // NDUFB2 /// microcosm // ENST00000204604 // CHRD /// microcosm // ENST00000205143 // DLL3 /// microcosm // E…	hsa-miR-758	hsa-miR-758	hsa-miR-758	hsa-miR-758	hsa-miR-758
hsa-miR-9-star_st	1.71252	2.67815	1.90203	2.83967	1.15916	P	A	0.000537417	0.0703813	Homo sapiens	2014-05-13	miRNA	miRBase	hsa-miR-9-star	1:156390146-156390167 (-) /// 5:87962684-87962705 (-) /// 15:89911302-89911323 (+)	22	AUAAAGCUAGAUAACCGAAAGU	hsa-miR-9-star_st	MIMAT0000442	ENST00000310027 // sense // intron // 2 /// ENST00000357975 // sense // intron // 2 /// ENST00000368243 // sense // intron // 2 /// ENST00000400991 // sense // intron // 2 /// ENST00000463309 // sense // intron // 1 /// ENST00000464203 // sense // intron // 1 /// ENST00000465270 // sense // intron // 1 /// ENST00000471156 // sense // intron // 1 /// ENST00000476966 // sense // intron // 2 /// ENS…	---	MTI // --- // ITGB1 /// microcosm // ENST00000023897 // GABRA1 /// microcosm // ENST00000035383 // LRRC7 /// microcosm // ENST00000058691 // HEBP2 /// microcosm // ENST00000064571 // CBLN4 /// microcosm // ENST00000181839 // CDC2L5 /// microcosm // ENST00000188376 // SLC25A3 /// microcosm // ENST00000190165 // DMRT3 /// microcosm // ENST00000194672 // KIAA1411 /// microcosm // ENST00000201031 // …	hsa-miR-9*	hsa-miR-9-3p	hsa-miR-9*	hsa-miR-9-3p	hsa-miR-9*
hsa-miR-944_st	1.78043	1.62243	0.7902	1.78213	0.456691	A	A	0.0903817	0.510253	Homo sapiens	2014-05-13	miRNA	miRBase	hsa-miR-944	3:189547764-189547785 (+)	22	AAAUUAUUGUACAUCGGAUGAG	hsa-miR-944_st	MIMAT0004987	ENST00000264731 // sense // intron // 4 /// ENST00000320472 // sense // intron // 4 /// ENST00000354600 // sense // intron // 2 /// ENST00000382063 // sense // intron // 3 /// ENST00000392460 // sense // intron // 4 /// ENST00000392461 // sense // intron // 2 /// ENST00000392463 // sense // intron // 2 /// ENST00000418709 // sense // intron // 4 /// ENST00000434928 // sense // intron // 2 /// ENS…	---	microcosm // ENST00000005386 // NP_078880.1 /// microcosm // ENST00000011989 // CYP4F3 /// microcosm // ENST00000013894 // ABHD5 /// microcosm // ENST00000016913 // MS4A12 /// microcosm // ENST00000023165 // KLRA1 /// microcosm // ENST00000040877 // TARBP1 /// microcosm // ENST00000046794 // LCP2 /// microcosm // ENST00000159060 // NOX3 /// microcosm // ENST00000160298 // KIAA1543 /// microcosm /…	hsa-miR-944	hsa-miR-944	hsa-miR-944	hsa-miR-944	hsa-miR-944
hsa-miR-98_st	2.0782	2.33914	1.28381	2.48243	0.687766	P	A	0.00878203	0.547419	Homo sapiens	2014-05-13	miRNA	miRBase	hsa-miR-98	X:53583260-53583281 (-)	22	UGAGGUAGUAAGUUGUAUUGUU	hsa-miR-98_st	MIMAT0000096	ENST00000262854 // sense // intron // 60 /// ENST00000342160 // sense // intron // 59 /// ENST00000427052 // sense // intron // 34 /// OTTHUMT00000056766 // sense // intron // 59 /// OTTHUMT00000056767 // sense // intron // 34	hsa-let-7f-2 // X:53584153-53584235 (-) /// hsa-mir-98 // X:53583184-53583302 (-)	MTI // --- // NDUFAF3 /// microcosm // ENST00000002596 // HS3ST1 /// microcosm // ENST00000007699 // YBX2 /// microcosm // ENST00000011684 // PLEKHG6 /// microcosm // ENST00000038176 // NSMAF /// microcosm // ENST00000042931 // BEST2 /// microcosm // ENST00000161006 // PRSS22 /// microcosm // ENST00000162044 // TMEM161A /// microcosm // ENST00000167462 // LLGL2 /// microcosm // ENST00000196489 //…	hsa-miR-98	hsa-miR-98	hsa-miR-98	hsa-miR-98	hsa-miR-98
